# Supplementary material for: A Framework for the Establishment of a Cnidarian Gene Regulatory Network for “Endomesoderm” Specification: The Inputs of ß-Catenin/TCF Signaling
Source: PLoS Genet. 2012 Dec 27;8(12):e1003164. doi: 10.1371/journal.pgen.1003164 (PMC3531958; doi:10.1371/journal.pgen.1003164)
Supplement: Table S1 — Genes with at least a 2-fold upregulated after AZ or LiCl treatments based on our array analysis. This Excel file contains two sheets (one for AZ and the other LiCl) identified by tabs at the bottom of the file. (XLS) [file pgen.1003164.s009.xls]

## Sheet: AZ
SPOT_ID	Best Blast hit		Ctrl1	Ctrl2	Az1	Az2		TTEST		RATIO T/C		RATIO C/T
182	Collagen alpha 1(I) chain precursor		35.6928	82.9978	186.54	184.384		0.117408		3.12513		0.319986
212	fibrillin-2		63.4152	60.9639	253.061	112.917		0.334559		2.94244		0.339854
770	NvBra (AAO27886.2)		21311	30925	52471.3	51772.9		0.11482		1.99564		0.501092
816	predicted kelch-like protein 1		438.429	564.33	1171.44	1272.4		0.014181		2.43712		0.410321
817	predicted kelch-like protein 2		439.429	565.33	1172.44	1273.4		0.014181		2.43426		0.410803
990	Dipeptidyl-peptidase II precursor (DPP II) (Dipeptidyl aminopeptidase II) (Quiescent cell proline dipeptidase)		3732.87	3274.93	7663.68	8204.55		0.00700448		2.26437		0.441624
1173	Toxin PsTX-60A precursor		124.835	227.938	451.692	589.111		0.0645324		2.95034		0.338944
1291	PREDICTED: similar to Splicing factor 3a, subunit 2		160.624	182.987	526.115	257.205		0.347928		2.27967		0.438659
1486	PREDICTED: similar to Zinc finger protein 420		31.063	31.9644	234.142	47.3738		0.450269		4.46656		0.223886
1537	predicted GPCR, family 2, secretin-like		82.7611	122.129	156.024	309.589		0.326051		2.2725		0.440044
1652	Rhodopsin, GQ-coupled (GQ-rhodopsin)		88.0585	95.6789	153.598	385.123		0.367698		2.93202		0.341062
1848	predicted Mitochondrial import inner membrane translocase, subunit Tim17/22		74.1092	79.6565	178.904	159.938		0.0482204		2.20362		0.453798
1881	WD-repeat protein 53		1340.93	885.829	2666.83	2384.38		0.0492899		2.26842		0.440836
1897	predicted Dopamine receptor		81.2273	153.982	424.499	340.411		0.0430281		3.25204		0.307499
1933	histidyl-tRNA synthetase		371.286	249.368	805.317	1073.68		0.091571		3.02744		0.330312
2158	chymotrypsin-like [EC:3.4.21.-]		90.3156	114.908	296.514	158.695		0.313598		2.21811		0.450835
2167	predicetd Rhodopsin-like GPCR superfamily		62.6993	47.1609	114.383	126.782		0.0250038		2.19519		0.455541
2251	PREDICTED: hypothetical protein		643.803	1234.24	3815.23	2818.8		0.0764969		3.53242		0.283092
2767	Red fluorescent protein drFP583 (DsRed)		332.569	921.957	1036.43	1589.24		0.232333		2.09296		0.477793
3171	NvWnt8 (AAV64158.1)		1638.05	4906.3	10377.3	12176.7		0.0767994		3.44632		0.290165
3498	Guanylate cyclase soluble, alpha-2 chain (GCS-alpha-2)		422.536	412.306	2096.46	2280.61		0.0325567		5.24299		0.190731
3535	predicted ATP-dependent helicase, DEAD-box		83.1687	196.558	340.294	270.397		0.155567		2.18318		0.458048
3947	Keratin-associated protein 4-15 (Keratin-associated protein 4.15) (Ultrahigh sulfur keratin-associated protein 4.15)		44.8406	23.4068	141.672	44.753		0.430926		2.7316		0.366086
3948	PREDICTED: hypothetical protein		2922.18	2078.72	5460.3	5218.85		0.0747154		2.13545		0.468286
4002	PREDICTED: hypothetical protein		87.8764	154.302	206.621	394.314		0.283149		2.48138		0.403002
4042	predicted putative MAP kinase		36.2769	42.2189	108.247	85.8734		0.103347		2.47301		0.404366
4148	PREDICTED: similar to UDP-glucose-glycoprotein glucosyltransferase		82.9867	132.498	391.148	175.531		0.340369		2.62979		0.380259
4312	predicted Low-density lipoprotein receptor-related protein 2 precursor		149.25	174.923	540.365	225.52		0.393019		2.36258		0.423266
5001	predicted FoxO		36.3142	26.1874	59.7494	145.299		0.34107		3.28068		0.304814
5335	tRNA pseudouridine synthase B (tRNA pseudouridine 55 synthase) (Psi55 synthase) (tRNA-uridine isomerase) (tRNA pseudouridylate synthase)		23.2797	24.4358	47.1609	50.8194		0.030647		2.05343		0.486991
5341	polycystic kidney disease 2 (autosomal dominant) [EC:2.7.1.-]		31.241	52.6464	97.6182	106.011		0.0794268		2.42741		0.411961
6152	BEST:CK02318 gene product		284.181	305.963	795.672	662.775		0.0895547		2.47134		0.404639
6164	similar to polydom protein		79.0859	106.612	304.087	188.972		0.212936		2.65516		0.376625
6404	histone 1, H2bl		4170.65	14993.4	23608.2	23406.3		0.235857		2.45326		0.407621
6498	calcium-sensing receptor		59.4806	61.0675	164.407	106.426		0.234189		2.24668		0.445101
6595	NVHD017/ NK-like 11 (ABB86468.1/ ABG67819.1)		889.49	2226.54	15368.6	17276.6		0.00922771		10.4765		0.0954513
6595	NVHD017/ NK-like 11 (ABB86468.1/ ABG67819.1)		889.49	2226.54	15368.6	17276.6		0.00922771		10.4765		0.0954513
7216	PREDICTED: tudor domain containing 3		279.993	275.818	672.133	616.418		0.0471705		2.31833		0.431346
7310	PREDICTED: similar to DNA replication licensing factor MCM9		1146.37	1512.56	2937.99	2646.03		0.0277425		2.10011		0.476166
7392	predicted Hypothetical protein		2961.87	2653.74	5948.63	5434.44		0.0196541		2.02704		0.493329
7548	PREDICTED: receptor for egg jelly 6-like		293.832	349.819	728.645	722.309		0.041647		2.25426		0.443605
7590	Betaine aldehyde dehydrogenase (BADH)		140.013	95.6709	236.437	253.912		0.0766029		2.08054		0.480645
7801	Ribosome-binding protein 1 (180 kDa ribosome receptor) (RRp)		23.2797	26.1874	84.0788	51.6054		0.226973		2.74292		0.364575
8031	predicted cation channel		448.24	593.242	1912.76	1919.8		0.0326551		3.6799		0.271746
8151	predicted PREDICTED: similar to endonuclease/reverse transcriptase		224.03	326.904	532.553	675.178		0.0748427		2.19215		0.456173
8156	Dynein heavy chain (DYHC)		402.404	487.706	1242.8	947.803		0.120158		2.46105		0.406331
8383	Plasminogen precursor [Contains: Plasmin heavy chain A | Activation peptide | Plasmin heavy chain A, short form | Plasmin light chain B]		116.178	168.117	376.173	203.718		0.319427		2.03976		0.490254
8468	Thrombospondin-2 precursor		77.5099	109.394	301.504	89.643		0.509639		2.09277		0.477836
8474	Histone H2A		4235.62	11291.9	21598.7	19956		0.153345		2.67621		0.373663
8499	Histone H2A		5262.43	14021.4	21340.1	20647.3		0.232582		2.17734		0.459276
8610	Diaminopimelate decarboxylase (DAP decarboxylase)		31.063	19.3025	87.1065	26.1696		0.48621		2.24908		0.444626
9022	predicted angiopoietin like2		507.36	363.192	2725.49	2422.8		0.0190182		5.91383		0.169095
9083	Thrombospondin-1 precursor		118.049	134.808	363.37	161.124		0.40626		2.07427		0.482097
9183	predicted Kinesin, motor region		40.5848	29.6849	97.5405	85.1438		0.0217857		2.59976		0.384651
9583	predicted Major facilitator superfamily (transporter)		24.6547	33.7235	88.0585	55.3269		0.214555		2.45615		0.407142
9724	Putative alpha-1,2-glucosyltransferase ALG10-B (Alpha-2-glucosyltransferase ALG10-B) (Asparagine-linked glycosylation protein 10 homolog B) (Potassium channel regulator 1)		1921.82	2915.47	5573.88	6147.12		0.0439517		2.42305		0.412702
9760	predicetd microneme protein 4		31.6875	26.1391	83.4139	43.0543		0.334248		2.18702		0.457242
9911	similar to hypothetical protein		171.451	379.563	438.933	688.365		0.222072		2.04586		0.488791
10242	similar to KIAA0467 protein		88.0585	212.533	483.747	286.35		0.205019		2.56194		0.390329
10585	Dynein heavy chain (DYHC)		158.841	220.68	265.666	524.291		0.347368		2.08146		0.480433
10699	predicted Ribosomal protein S2		959.49	676.249	2100.24	2063.62		0.0670163		2.54555		0.392842
11703	predicted PREDICTED: similar to EGF-like domain containing protein		135.722	74.0019	603.303	452.678		0.0769207		5.0351		0.198606
11737	solute carrier family 16, member 10		37.8835	42.7493	117.332	70.7599		0.257343		2.3327		0.428688
11915	predicted Blood group Rhesus C/E and D polypeptide		99.7955	133.919	370.939	172.031		0.358156		2.32322		0.430437
12090	predicted C-type lectin		47.4672	55.912	229.303	29.1115		0.580397		2.49967		0.400053
12529	pREDICTED: hemicentin-1-like		210.649	140.192	492.115	264.604		0.306992		2.15687		0.463635
12727	beta-carotene 15, 15-dioxygenase 2		27.8351	32.8115	85.9734	54.2147		0.235024		2.31156		0.432609
12853	Dynein heavy chain (DYHC)		40.6858	34.5191	95.5965	192.53		0.270871		3.83123		0.261013
12978	Cytochrome P450 3A19 (CYPIIIA19)		108.02	113.546	304.062	315.356		0.00487881		2.79564		0.3577
13061	predicted neuronal cell adhesion molecule		64.2193	81.4353	236.437	126.664		0.291598		2.4929		0.40114
13551	similar to N-acetylglucosaminyltransferase IVa		466.339	319.661	913.165	727.865		0.0740397		2.08782		0.478967
13959	PREDICTED: THAP domain containing 10-like		615.865	687.99	1502.93	1511.68		0.0247681		2.31207		0.432513
14617	Chymotrypsinogen B [Contains: Chymotrypsin B chain A | Chymotrypsin B chain B | Chymotrypsin B chain C]		50.8451	75.3517	133.893	131.496		0.1082		2.10298		0.475516
14786	adrenergic, alpha-2C-, receptor		43.1647	61.0675	65.8964	186.565		0.431819		2.42211		0.412864
15679	ring finger protein 146		1996.39	2915.33	6021.45	6336.69		0.0545809		2.51605		0.397449
15826	predicted HUMAN Mucin-2 precursor		307.992	261.87	793.49	529.428		0.205998		2.32147		0.430762
17081	predicted HUMAN Transmembrane protein 16C		43.0573	38.624	151.627	174.271		0.0508781		3.98987		0.250635
17185	predicted Ribosomal protein L18		1342.97	1238.18	2716.16	2675.42		0.0106904		2.08884		0.478736
17677	NVHD023/ NVHD076/ NK-like 6 (ABB86473.1/ ABB86492.1/ ABG67814.1)		113.658	565.928	3459.35	4314.5		0.036346		11.4391		0.0874194
17812	predicted interspersed repeat antigen, putative		205.584	191.626	516.301	400.74		0.134905		2.3087		0.433143
18391	predicted HUMAN Period circadian protein 3 (hPER3)		284.479	330.527	1090.83	349.324		0.465548		2.34169		0.427042
18746	Formin (Limb deformity protein)		36.1581	47.1609	155.486	74.3121		0.317909		2.75805		0.362575
19039	similar to basic helix-loop-helix transcription factor OUT		52.9585	47.1609	134.863	98.3507		0.162976		2.32936		0.429303
19757	uromodulin		168.767	195.475	393.726	406.33		0.0157111		2.1965		0.45527
19795	Rab-protein 9		1054.24	956.221	2006.43	2127.93		0.00634915		2.05642		0.486282
19891	Histone H2A		4852.05	10290.9	23536.6	16617		0.11132		2.65164		0.377125
19898	calcium-sensing receptor		23.2797	28.3208	58.148	63.6255		0.0113127		2.35993		0.423742
20073	predicted protocadherin Fat 4		118.049	277.126	383.248	442.134		0.194315		2.08865		0.478778
21291	predicted DNA polymerase kappa (DINB protein) (DINP)		882.78	1221.87	2181.37	2264.99		0.0768238		2.11263		0.473343
22127	Sodium/hydrogen exchanger 7 (Na(+)/H(+) exchanger 7) (NHE-7) (Solute carrier family 9 member 7)		176.212	317.105	637.303	510.115		0.0759734		2.32592		0.429937
22904	Prenylcysteine oxidase precursor		2309.68	2573.67	6190.37	5835.33		0.00531016		2.46259		0.406076
23924	Coagulation factor V precursor (Activated protein C cofactor) [Contains: Coagulation factor V heavy chain | Coagulation factor V light chain]		164.657	138.175	628.678	299.621		0.306718		3.06539		0.326222
24478	PREDICTED: oxidative stress induced growth inhibitor family member 2-like		100.474	163.65	417.384	244.821		0.231872		2.50717		0.398856
24654	Carbohydrate sulfotransferase 11 (Chondroitin 4-O-sulfotransferase 1) (Chondroitin 4-sulfotransferase 1) (C4ST) (C4ST-1) (C4S-1)		26.1874	17.6366	98.9495	55.1287		0.230537		3.51584		0.284427
25427	Gamma-aminobutyric-acid receptor pi subunit precursor (GABA(A) receptor)		50.2174	45.4728	55.8785	163.324		0.455518		2.29076		0.436537
25796	Low-density lipoprotein receptor-related protein 1 precursor (LRP) (Alpha-2-macroglobulin receptor) (A2MR)		31.9998	43.8367	93.7187	60.4383		0.228135		2.03275		0.491943
26281	chymotrypsin-like [EC:3.4.21.-]		15.3285	14.5059	56.6551	27.7304		0.310176		2.82846		0.353549
26326	Transforming protein Ski		85.0623	131.218	277.251	368.367		0.0853797		2.9851		0.334997
27435	similar to matrilin-4		47.6548	36.1581	111.306	113.428		0.0451183		2.68138		0.372943
27730	predicted HUMAN Keratin-associated protein 4-12		67.9243	130.635	344.625	166.893		0.307007		2.57615		0.388176
28108	thrombospondin 1		38.3679	43.6747	181.483	66.6919		0.384513		3.02495		0.330584
28616	Seminal plasma protein PDC-109 precursor (Seminal vesicle secretory protein 109) (SVSP109) (BSP-A1 and BSP-A2)		58.8066	60.079	157.727	105.433		0.221198		2.21355		0.451762
29762	predicted Transcription factor 15 (bHLH-EC2 protein) (Paraxis)		323.844	321.492	5144.29	3435.11		0.135078		13.2945		0.0752192
29902	Pancreatic secretory granule membrane major glycoprotein GP2 precursor (Pancreatic zymogen granule membrane protein GP-2)		31.5098	36.0731	170.143	67.1411		0.346856		3.511		0.284819
31519	similar to Hypothetical protein MGC49007		113.556	123.511	262.545	455.928		0.242406		3.03068		0.329959
31566	arylsulfatase B		61.9899	59.7494	207.49	51.8871		0.538937		2.13059		0.469353
32294	predicted Iron-containing alcohol dehydrogenase		246.257	209.351	645.865	482.178		0.137737		2.47591		0.403892
33439	Neuroligin-4, Y linked precursor (Neuroligin Y)		46.8108	49.3403	167.99	43.5928		0.523751		2.20052		0.454437
33578	predicted BTB/POZ domain-containing protein		1186.64	1498.75	4836.17	5350.99		0.0126346		3.79355		0.263605
33578	predicted BTB/POZ domain-containing protein		1186.64	1498.75	4836.17	5350.99		0.0126346		3.79355		0.263605
33793	Oocyte zinc finger protein XLCOF7.1		89.1009	149.198	162.66	343.265		0.36168		2.12307		0.471017
34021	PREDICTED: box C/D snoRNA protein 1-like		1758.74	1640.16	4010.98	4219.99		0.00676607		2.42166		0.41294
34302	similar to RIKEN cDNA E130308A20		1625.82	1932.42	5265.05	5585.13		0.00370354		3.04931		0.327943
34785	similar to hypothetical protein FLJ20013		2446.37	3030.8	6575.49	5522.74		0.0526314		2.20885		0.452725
35490	adrenergic receptor, beta 3		21.4575	26.4286	80.712	67.8403		0.0525026		3.1022		0.322352
35659	predicted Hypothetical protein		295.514	365.691	651.99	732.053		0.021956		2.09321		0.477735
37078	predicted Shavenbaby/ove transcrption factor Zn finger		144.795	63.5019	253.842	284.354		0.120528		2.58379		0.387029
37136	PREDICTED: zinc finger protein 627-like		42.9409	62.7672	141.775	108.182		0.0899087		2.3646		0.422905
37225	PREDICTED: proto-oncogene serine/threonine-protein kinase Pim-1-like		64.0532	54.8984	152.937	109.457		0.174757		2.20589		0.453333
37606	PREDICTED: ras-related and estrogen-regulated growth inhibitor-like		38.7976	69.9362	192.095	74.6309		0.396956		2.45302		0.407661
38212	PREDICTED: similar to ankyrin repeat domain 26		18.5859	15.7214	54.4717	65.5367		0.0664555		3.49804		0.285874
38327	Beta-1 adrenergic receptor (Beta-1 adrenoceptor) (Beta-1 adrenoreceptor)		32.9298	31.3891	93.7187	58.141		0.245208		2.36104		0.423542
39120	predicted Laminin-type EGF-like		91.0768	99.4621	298.884	167.429		0.282096		2.44734		0.408607
39308	neurogenic differentiation		316.793	1609.24	5094.62	5726.18		0.0513914		5.61818		0.177994
39945	PREDICTED: WAP, kazal, immunoglobulin, kunitz and NTR domain-containing protein 2 [Callithrix jacchus]		40.7791	46.2628	123.597	68.8609		0.302404		2.2111		0.452264
40374	glutamate receptor, metabotropic 4		409.923	243.054	1314.68	1466.18		0.0113656		4.25874		0.234811
41217	coagulation factor V		53.8691	44.6239	130.732	76.172		0.28985		2.1007		0.476031
41239	DNA-repair protein complementing XP-C cells homolog (Xeroderma pigmentosum group C complementing protein homolog) (p125)		3385.53	1992.06	5736.99	5556.43		0.142247		2.10009		0.476171
41679	PREDICTED: aggrecan core protein-like		244.948	358.508	692.343	585.639		0.0497853		2.11777		0.472194
41679	PREDICTED: aggrecan core protein-like		244.948	358.508	692.343	585.639		0.0497853		2.11777		0.472194
41787	cal:orf19.79 ALS | cell surface agglutinin		715.954	764.115	1908.27	1085.49		0.316132		2.02271		0.494386
42080	predicted galanin receptor 2 [KO:K04231]		315.528	194.089	759.428	471.616		0.205577		2.41562		0.413972
42416	predicted HUMAN Roundabout homolog 3 precursor (axonal guidance)		18.0901	28.5795	88.0585	31.5229		0.414751		2.5623		0.390275
43183	Hypothetical 31.4 kDa protein in mobD 3'region		224.03	293.769	658.899	518.49		0.0867449		2.27383		0.439786
43898	predicted down syndrome cell adhesion molecule		123.104	132.254	358.757	220.293		0.256101		2.2676		0.440995
44477	proline-rich extensin, putative		71.1799	98.5415	214.549	133.249		0.248221		2.04923		0.487989
45056	Contactin-associated protein-like 2 precursor (Cell recognition molecule Caspr2)		87.5195	121.879	477.553	114.796		0.481742		2.82882		0.353505
45213	predicted CAEEL Cuticle collagen sqt-1		38.3679	32.8115	71.5312	158.841		0.318389		3.23651		0.308975
45324	predicetd K+ channel tetramerisation		1289.22	1154.17	2702.54	2845.58		0.00404629		2.27066		0.440401
45324	predicetd K+ channel tetramerisation		1289.22	1154.17	2702.54	2845.58		0.00404629		2.27066		0.440401
45475	GTPase-activating RapGAP domain-like 1 (GAP-related-interacting partner to E12) (GRIPE) (Tuberin-like protein 1)		95.7576	83.2995	139.532	218.917		0.258696		2.00187		0.499533
46068	predicted Short-chain dehydrogenase/reductase SDR		32.5744	82.7611	143.921	113.428		0.162814		2.23131		0.448167
46965	neurofilament, heavy polypeptide		256.118	360.55	1200.2	506.063		0.356586		2.76692		0.361413
47124	Ras-like GTP-binding protein RYL1		20.4372	19.1198	62.7607	30.8495		0.339126		2.36646		0.422571
47235	NVHD071/ NK-like 5 (ABB86489.1/ ABG67813.1)		169.606	580.865	3364.24	4096.87		0.0293123		9.94191		0.100584
47299	NVHD042/ NK-like 8 (ABB86479.1/ ABG67816.1)		556.152	1495.09	3791.76	4002.43		0.0901689		3.79974		0.263176
47418	predicted Lethal protein 805		38.9311	35.9478	62.7607	104.143		0.267608		2.22898		0.448635
47573	predicted NvElkA		256.393	361.693	1169.87	1024.45		0.0168084		3.55019		0.281675
47808	milk fat globule-EGF factor 8 protein		142.185	89.461	268.077	241.148		0.0726347		2.19829		0.454899
48076	PREDICTED: polyprotein-like		361.193	247.244	576.511	724.029		0.0719347		2.13751		0.467834
48230	potassium channel, subfamily K, member 4		1090.37	865.99	2069.43	2404.62		0.0340126		2.28693		0.437267
48284	AE binding protein 1		19.7541	19.2008	59.7494	22.19		0.457155		2.10344		0.475411
48395	predicetd Histone H3		1305.18	6388.37	11588.5	11874.1		0.197556		3.04964		0.327907
48953	NVHD031/ Q50-5 (ABB86429.1/ ABG67831.1)		20.7876	31.9644	84.9312	22.7574		0.537082		2.04141		0.489857
49365	5-hydroxytryptamine (serotonin) receptor 1B		51.4496	44.8406	258.869	271.841		0.00481156		5.51156		0.181437
49725	predicted Histone H2AFX (Histone H2A.X)		6287.62	14276.5	22702.2	20364.4		0.195331		2.09426		0.477496
49746	Histone H4		14114.5	15687.2	34806.4	29763.2		0.0698797		2.16664		0.461545
49843	predicted Triosephosphate isomerase		72.6884	75.4894	252.487	124.786		0.323617		2.54608		0.39276
49879	hect domain and RLD 2		177.921	152.795	740.803	175.237		0.48885		2.76986		0.361029
50027	predicted Dysferlin, N-termina		71.9352	49.5447	240.467	99.0902		0.361283		2.79517		0.35776
50640	predicted Aggrecan core protein precursor (Cartilage-specific proteoglycan core protein) (CSPCP)		121.395	234.007	388.034	379.501		0.168038		2.15962		0.463044
51461	predicted porcupine Protein (required for wingless signalig in drosophila)		5458.34	5529.47	14824.9	13919.4		0.0314399		2.61602		0.382259
51550	predicted V-ATPase subunit H		64.2193	50.2517	133.878	102.265		0.120087		2.06291		0.484753
51848	Gamma-aminobutyric-acid receptor beta subunit precursor (GABA(A) receptor) (Cyclodiene resistance protein)		233.517	279.965	701.178	666.303		0.00619085		2.66315		0.375495
51980	Coagulation factor V precursor (Activated protein C cofactor) [Contains: Coagulation factor V heavy chain | Coagulation factor V light chain]		69.9167	57.3951	378.25	121.28		0.384214		3.92367		0.254863
52055	G-protein coupled receptor GRL101 precursor		1014.89	1070.61	2515.3	1954.68		0.144011		2.14337		0.466555
52111	predicted Hypothetical protein F19G12.2		41.5799	93.0541	192.962	111.28		0.243758		2.25977		0.442523
52134	predicted Hypothetical protein F19G12.2		34.637	32.8115	68.9291	68.5006		0.0117497		2.03755		0.490785
52137	predicted Hypothetical protein F19G12.2		31.063	22.0298	88.0585	30.0713		0.460613		2.22497		0.449445
52663	coagulation factor VIII		41.6001	43.6491	209.723	27.6328		0.556955		2.78426		0.359162
52734	Zinc metalloproteinase nas-13 precursor (Nematode astacin 13)		919.428	1310.8	7117.74	6222.36		0.0254384		5.98149		0.167182
53623	Fibropellin C precursor (Epidermal growth factor-related protein 3) (EGF III) (Fibropellin III)		93.3494	154.462	444.116	694.428		0.157871		4.59441		0.217656
54175	predicted hypotethical protein		30.4562	28.81	118.41	30.1104		0.49654		2.50599		0.399043
54980	PREDICTED: similar to reverse transcriptase-like protein		122.411	80.1731	191.371	467.656		0.3416		3.2531		0.307399
55996	neuropilin 1 a		35.8346	55.3231	195.318	90.1588		0.307985		3.13168		0.319317
57885	NVHD050/ NK-like 17 (ABB86483.1/ ABG67825.1)		261.062	1457.65	2347.3	1368.37		0.329882		2.16189		0.462559
58200	predicted Histone H2B		1228.67	3183.11	4667.09	4662.8		0.240806		2.11477		0.472864
58237	predicted K+ channel, pore region		94.0006	112.26	291.525	211.298		0.153604		2.4378		0.410206
58439	similar to polydom protein		283.97	391.913	905.175	730.478		0.0600203		2.42003		0.413219
58645	predicted hypotethical protein		4548.25	3162.6	7944.87	7696.87		0.10135		2.02853		0.492967
58844	Blastula protease 10 precursor		78.0398	64.8558	157.864	272.326		0.237598		3.01052		0.332168
59503	Histone H2B		5899.3	20265.1	33874.1	27156.5		0.208812		2.33258		0.42871
60560	collagen, type III, alpha 1		102.306	88.0585	253.842	165.589		0.226809		2.2033		0.453865
61153	predicted hypotethical protein		383.936	380.124	973.74	1062.31		0.0438918		2.66477		0.375267
61375	Resact receptor precursor (Guanylate cyclase)		236.157	250.266	2350.55	2328.1		0.000164456		9.61846		0.103967
62122	Apopolysialoglycoprotein precursor (PSGP)		81.2273	128.975	248.431	212.448		0.059437		2.19255		0.45609
62323	neuropeptide Y receptor Y2		586.495	403.37	1171.03	1591.18		0.107444		2.79049		0.35836
62331	Fatty oxidation complex alpha subunit [Includes: Enoyl-CoA hydratase | Delta(3)-cis-delta(2)-trans-enoyl-CoA isomerase | 3-hydroxyacyl-CoA dehydrogenase | 3-hydroxybutyryl-CoA epimerase ]		37.3228	32.7722	96.5006	60.3609		0.246847		2.23784		0.446859
62354	Probable G-protein coupled receptor 83 precursor (Glucocorticoid-induced receptor)		134.337	219.587	798.115	843.008		0.0148917		4.63693		0.21566
62505	predicted ribosomal protein L31-like		998.315	1258.99	3693.5	3421.13		0.00601459		3.15182		0.317277
62660	meprin 1 beta		77.8714	101.135	293.818	280.457		0.0107709		3.20812		0.311709
62726	predicted membrane skeletal protein		240.139	262.423	495.143	636.777		0.133668		2.2523		0.443991
63403	predicted hypothetical protein		181.301	179.505	419.522	317.415		0.168657		2.04248		0.489602
63442	predicted Peptidase M, neutral zinc metallopeptidases, zinc-binding site		55.2513	75.0083	260.812	79.2897		0.452429		2.61095		0.383002
63482	Hypothetical GTP-binding protein yhbZ		22.9532	29.7003	121.977	35.7441		0.436612		2.99546		0.333839
63628	predicted hypotethical protein		209.848	313.734	600.865	691.365		0.0319533		2.46806		0.405177
63628	predicted hypotethical protein		209.848	313.734	600.865	691.365		0.0319533		2.46806		0.405177
64208	similar to hydroxyproline-rich glycoprotein precursor		87.7632	109.516	375.195	169.283		0.33832		2.75994		0.362327
64452	coagulation factor 5		27.9678	18.5739	167.312	42.1923		0.415919		4.50143		0.222152
64528	GMP reductase (Guanosine 5'-monophosphate oxidoreductase) (Guanosine monophosphate reductase)		68.5518	217.462	492.115	112.2		0.552204		2.11289		0.473285
64637	predicted hypothetical protein		177.252	462.803	940.626	795.365		0.113139		2.71225		0.368697
64925	similar to NYD-SP14 protein		132.167	93.9671	368.343	229.826		0.207402		2.64519		0.378044
65282	Sialidase (Neuraminidase) (NA) (Major surface antigen)		135.722	208.175	334.647	446.192		0.0996377		2.27056		0.440419
65613	Lactadherin precursor (Milk fat globule-EGF factor 8) (MFG-E8) (MGP57/53) (PAS-6/PAS-7 glycoprotein) (MFGM) (Sperm surface protein SP47) (BP47) (Components 15/16)		30.013	55.0537	103.418	79.2897		0.107046		2.14781		0.46559
66183	hyaluronan binding protein 2		358.445	627.146	1024.72	1254.4		0.0696967		2.31244		0.432444
67470	Putative ATP-dependent DNA helicase Q1		824.928	901.303	1918.39	2134.24		0.0376191		2.34768		0.425953
67470	Putative ATP-dependent DNA helicase Q2		824.928	901.303	1918.39	2134.24		0.0376191		2.34768		0.425953
68884	High-affinity zinc uptake system ATP-binding protein znuC		93.1166	135.287	305.856	158.841		0.339827		2.03455		0.49151
69052	NVHD147/ NK-like 9 (ABB86461.1/ ABG67817.1)		1657.43	7563.86	27495.7	22154.8		0.0374375		5.38434		0.185724
69052	NVHD147/ NK-like 9 (ABB86461.1/ ABG67817.1)		1657.43	7563.86	27495.7	22154.8		0.0374375		5.38434		0.185724
69672	predicted D-isomer specific 2-hydroxyacid dehydrogenase, NAD-binding		46.5307	77.567	190.486	94.3942		0.324763		2.29561		0.435614
69871	DNA gyrase subunit A		20.2033	22.9383	77.2756	33.9898		0.359516		2.57907		0.387736
69974	Histone H4, major		51.8127	59.6579	410.268	81.039		0.454562		4.40751		0.226886
70147	Periaxin		131.334	130.8	181.142	396.496		0.381291		2.2036		0.453803
70181	RNA-dependent RNA polymerase, putative		83.4429	84.484	185.883	158.194		0.0988586		2.04896		0.488051
70862	predicted L-ascorbate oxidase precursor		54.3132	69.6152	176.525	171.359		0.0268904		2.80713		0.356235
70862	predicted L-ascorbate oxidase precursor		55.3132	70.6152	177.525	172.359		0.0268904		2.77843		0.359915
71402	predicted cytochrome P450 like (contamination because no stella hit?)		131.491	299.632	962.33	851.965		0.0296555		4.2083		0.237625
72032	predicted foot protein-4 variant-1		38.3679	29.6849	146.133	37.3211		0.480556		2.69576		0.370953
72135	Histidine-rich protein precursor (Clone PFHRP-II)		17.43	16.7831	52.3413	17.8357		0.486787		2.05117		0.487526
72392	gamma-aminobutyric acid A receptor, epsilon		122.89	156.429	521.725	262.802		0.297372		2.80871		0.356035
73241	similar to Mucin 2 precursor (Intestinal mucin 2)		809.306	1684.53	2731.42	2323.42		0.166492		2.02693		0.493356
73760	S-adenosylmethionine synthetase (Methionine adenosyltransferase) (AdoMet synthetase) (MAT)		69.2437	57.086	239.502	146.297		0.214586		3.05391		0.327449
74365	Histidine-rich glycoprotein precursor (Histidine-proline-rich glycoprotein) (HPRG)		257.949	513.66	870.865	862.053		0.165141		2.24585		0.445265
77476	Glucose-1-phosphate thymidylyltransferase 2 (dTDP-glucose synthase 2) (dTDP-glucose pyrophosphorylase 2) (G1P-TT 2)		26.4845	37.3945	128.246	28.6307		0.520828		2.45585		0.407192
77935	proline-rich extensin-like family protein		74.7153	140.903	350.575	225.52		0.163714		2.67183		0.374276
77984	hypothetical protein STIAU_1036		35.5797	39.278	157.686	80.864		0.278722		3.18672		0.313802
78720	Phosphate import ATP-binding protein pstB 2 (Phosphate-transporting ATPase 2) (ABC phosphate transporter 2)		88.3297	69.0915	278.332	177.629		0.196734		2.89644		0.345251
79500	Cation channel, non-ligand gated		126.325	150.661	418.305	202.685		0.353782		2.24196		0.446039
79508	Calmodulin (CaM)		81.0994	62.9711	270.022	100.349		0.407656		2.57077		0.388989
79592	similar to vitrin		68.6073	99.4621	232.788	130.795		0.287315		2.16329		0.462259
79669	hypothetical protein		1022.63	582.365	1659.12	1578.74		0.157929		2.01737		0.495695
79693	hypothetical protein		141.547	182.805	448.23	214.166		0.380048		2.04222		0.489664
79745	similar to KIAA0342 protein		61.1854	58.8203	124.258	171.138		0.165486		2.46152		0.406254
79756	MutT/nudix family protein		16297	14555.5	35722.5	31514.6		0.0435934		2.17931		0.458861
80063	chitinase, acidic		35.3984	45.2226	119.366	70.4892		0.257542		2.35491		0.424645
80162	SET domain and mariner transposase fusion gene		1548.38	974.115	3046.24	2406.62		0.0775572		2.16169		0.462601
80365	NvHLXA (ABG67795.1) homeobox TF		33.4298	31.6567	89.7045	74.8775		0.0903121		2.52867		0.395465
80394	NvMSXLXb/ NvMsxB (ABB86439.1/ ABG67793.1)		135.711	281.719	1517.98	1472.24		0.0229451		7.1634		0.139599
80538	similar to proline-rich protein		149.25	143.295	385.685	296.034		0.14279		2.33031		0.429128
80834	predicted MORN domain-containing		3942.67	4191.71	26417.8	27662.1		0.0134251		6.64832		0.150414
80927	NvMsxC (ABG67794.1)		86.545	49.971	559.303	269.913		0.247501		6.07413		0.164633
80987	NvAnthox9 (ACT36593.1|)		34.3929	22.4751	49.7229	68.849		0.134609		2.08504		0.479608
81021	EAG/ELK/ERG potassium channel		66.639	103.192	294.019	90.5514		0.479471		2.26444		0.441611
81189	PREDICTED: similar to endonuclease/reverse transcriptase		38.9311	46.0527	159.975	51.9782		0.448094		2.49405		0.400955
81518	PREDICTED: BRCA2 and CDKN1A-interacting protein-like		2705.67	3056.99	5732.29	5869.37		0.0197566		2.01325		0.49671
81530	Ribosome-binding protein 1 (Ribosome receptor protein) (mRRp)		61.0123	43.0972	108.363	117.078		0.052772		2.16542		0.461803
81839	Dehydrogenase/reductase SDR family member 7 precursor (Retinal short-chain dehydrogenase/reductase 4) (retSDR4)		1530.55	1000.69	2658.86	2641.67		0.12004		2.09404		0.477545
82287	Acetylcholine receptor protein 16, isoform b [KO:K05312]		575.177	936.178	1551.74	1974.14		0.0708518		2.33293		0.428646
82493	predicted hypotethical protein		301.192	217.462	631.178	678.428		0.0277765		2.52501		0.396038
82580	5-hydroxytryptamine (serotonin) receptor 1B		120.815	222.854	477.553	418.43		0.0640265		2.60711		0.383567
82634	Cytochrome P450 17A1 (CYPXVII) (P450-C17) (P450c17) (Steroid 17-alpha-hydroxylase/17,20 lyase)		38.3626	84.0279	232.672	203.175		0.040627		3.56111		0.280811
83028	adenosine A1 receptor		69.4593	200.912	738.713	725.495		0.0673712		5.41554		0.184654
83033	PREDICTED: similar to conserved hypothetical protein		95.8628	199.359	358.757	440.159		0.0675235		2.70616		0.369527
83057	Calpain-B [KO:K01367 K03853]		2092.39	1339.68	4620.62	4721.8		0.0760757		2.72209		0.367365
83339	similar to polycystic kidney disease 1-like 3		40.3884	37.2894	110.444	48.8436		0.411192		2.05062		0.487656
83372	Cadmium metallothionein precursor		21.8025	25.8539	78.4614	19.1338		0.554247		2.04789		0.488307
83545	similar to lymphocyte alpha-kinase		323.844	812.929	1558.24	1309.33		0.126266		2.52255		0.396424
83876	glutathione S-transferase, putative		574.055	348.074	982.99	915.292		0.12159		2.05859		0.48577
84031	limkain b1		144.728	163.692	396.746	242.574		0.273594		2.07288		0.48242
84126	dipeptidylpeptidase 8		4327.49	4204.36	9379.89	9498.55		0.000275614		2.2127		0.451936
84135	predicted delta-like protein A		13.4276	25.0803	106.644	15.92		0.522904		3.18283		0.314186
84136	Apolipophorins precursor [Contains: Apolipophorin-2 (Apolipophorin II) (apoLp-2) | Apolipophorin-1 (Apolipophorin I) (apoLp-1)]		28.1698	28.9095	115.209	30.1104		0.488455		2.54592		0.392785
84151	coagulation factor V		40.0678	41.7146	223.189	47.3738		0.47736		3.30833		0.302267
84228	cadherin, EGF LAG seven-pass G-type receptor 2 (flamingo homolog, Drosophila)		196.982	346.639	373.447	790.678		0.358837		2.14143		0.466978
84252	similar to KIAA0888 protein		416.89	546.428	970.24	1135.3		0.0361758		2.18572		0.457515
84419	Lactadherin precursor (Milk fat globule-EGF factor 8) (MFG-E8) (MFGM) (Sperm surface protein SP47) (MP47)		37.0608	67.8581	162.406	76.098		0.346238		2.27323		0.439903
84776	neuropeptide signaling pathway		57.4014	82.7611	194.275	150.578		0.079599		2.46038		0.406441
84870	K+ channel tetramerisation		54.3282	52.8225	123.597	341.329		0.348028		4.339		0.230468
84990	Laminin-type EGF-like		32.9298	59.2626	155.239	67.1411		0.364863		2.41213		0.414571
85027	PREDICTED: polycystin 1-like 2		256.893	356.695	884.865	884.428		0.0548359		2.88352		0.346799
85073	predicted DNA-directed RNA polymerase II largest subunit (RPB1)		504.872	619.24	1276.8	1182.8		0.0135233		2.18804		0.457029
85091	Neuronal acetylcholine receptor protein, alpha-2 subunit precursor		91.1169	129.144	306.62	185.075		0.245937		2.23233		0.447962
85242	PREDICTED: similar to CR1 Danio rerio 2 reverse transcriptase isoform 3		871.428	673.178	1319.99	2231.05		0.259545		2.299		0.434972
85310	similar to cDNA sequence BC021530		44.735	40.2475	115.209	57.0304		0.373193		2.02676		0.493398
85345	transmembrane protease, serine 2 [EC:3.4.21.-]		127.131	90.8191	273.594	164.364		0.270764		2.00944		0.497651
85362	CG3355 gene product		123.104	225.084	580.115	386.935		0.14244		2.77738		0.360051
85784	mannose receptor, C type 2		31.063	54.5688	114.683	73.4201		0.19574		2.19665		0.455239
86063	Spondin-1 precursor		41.4192	25.2649	104.416	33.1005		0.497825		2.06221		0.484918
86324	Minor tail protein Gp26		772.553	887.24	2003.37	1364.18		0.219005		2.02889		0.49288
86339	RNA polymerase II holoenzyme component SRB7 (RNAPII complex component SRB7)		341.249	568.24	1034.43	820.343		0.094257		2.03935		0.490351
86628	RNA-binding protein squid (Heterogeneous nuclear ribonucleoprotein 40) (HNRNP 40)		1362.63	1612.44	3689.09	4581.94		0.0870507		2.78011		0.359698
86710	Helicase, C-terminal		632.803	1012.92	1682.8	1704.61		0.135792		2.05831		0.485835
86774	Sulfotransferase family cytosolic 1B member 1 (Sulfotransferase 1B1) (cSULT1B1)		7527.98	5185.05	21629.7	19451.5		0.0126849		3.23143		0.309461
86955	Interferon regulatory factor 8 (IRF-8) (Interferon consensus sequence binding protein) (ICSBP)		46.1831	26.3308	147.679	43.5519		0.454014		2.63716		0.379196
87155	Sulfiredoxin-1		392.056	560.275	1015.12	1263.8		0.0599113		2.393		0.417886
87287	mast cell protease 7		128.512	52.9971	200.636	187.118		0.214426		2.13628		0.468104
87392	similar to hydroxyproline-rich glycoprotein precursor		283.857	402.574	768.115	812.115		0.0567347		2.3021		0.434386
87435	hypothetical protein		197.79	349.404	872.865	599.178		0.130319		2.69016		0.371725
87444	Acetylcholinesterase precursor (AChE)		37.8835	43.8367	82.0963	86.5791		0.00942948		2.06406		0.484482
87486	VEGFR prediction		57.022	41.7146	150.641	55.734		0.456831		2.09015		0.478434
87636	predicted Dpp-like gene		584.422	1170.93	2246.3	2049.3		0.116528		2.44715		0.408639
87697	G protein-coupled receptor 52		779.531	907.928	2061.24	1976.45		0.00751271		2.39276		0.417927
87698	Guanylate cyclase soluble, beta-1 chain (GCS-beta-1) (Soluble guanylate cyclase small subunit)		329.105	268.219	1313.8	1309.24		0.0184846		4.39132		0.227722
87994	Testis-specific gene A2 protein		337.595	207.488	651.444	607.042		0.0876325		2.3088		0.433126
88031	Semaphorin-5A precursor		88.1515	100.694	291.525	175.531		0.248201		2.47321		0.404333
88213	predicted outer arm dynein light chain 2		77.5099	91.4965	238.393	266.738		0.0233289		2.98883		0.334579
88259	Collagen alpha 1(IX) chain precursor		162.497	160.184	466.991	288.249		0.249412		2.34052		0.427256
88680	Alpha-1D adrenergic receptor (Alpha 1D-adrenoceptor) (Alpha 1D-adrenoreceptor)		121.261	93.9047	560.893	499.495		0.0215606		4.92823		0.202913
88708	predicted Notum pectinacetylesterase homolog		3843.96	6329.93	13808.8	12067.9		0.0443583		2.54345		0.393167
88753	predicted TBX-18-like transcription factor.		26.2255	83.4137	169.634	101.132		0.216734		2.46961		0.404922
88759	PREDICTED: hormonally upregulated Neu-associated kinase-like		686.678	609.74	1681.29	1432.6		0.0655323		2.40192		0.416334
88872	Contactin-associated protein-like 2 precursor (Cell recognition molecule Caspr2)		64.1475	123.55	227.018	177.259		0.111372		2.15388		0.464278
88885	Contactin-associated protein-like 2 precursor (Cell recognition molecule Caspr2)		98.3507	190.438	341.808	295.451		0.115875		2.20666		0.453174
88905	similar to hypothetical protein		48.2183	85.3388	160.499	132.622		0.0834968		2.19472		0.455638
89207	collagen XVI, alpha-1 polypeptide		37.3228	39.7496	122.707	54.9017		0.377493		2.30444		0.433944
89408	angiopoietin-like 3		1119.55	740.128	3288.84	3858.11		0.0238024		3.84313		0.260205
89517	Hedgling-like? Fat1 (protocadherin)?		178.954	162.73	375.688	502.521		0.142879		2.57024		0.389069
89534	angiopoietin-like 3		839.91	542.053	4117.24	4185.12		0.0208091		6.00766		0.166454
89577	Phosphorylase b kinase beta regulatory chain (Phosphorylase kinase beta subunit)		159.688	96.7268	173.04	356.758		0.359683		2.06617		0.483987
89626	ddi:ng1590 MICRONEME PROTEIN 4		217.337	180.525	457.491	351.135		0.131729		2.03243		0.492021
89755	Contactin-associated protein-like 2 precursor (Cell recognition molecule Caspr2)		39.5186	61.0675	133.136	102.357		0.0817171		2.34121		0.42713
89857	Rhodopsin-like GPCR superfamily		83.3338	49.2785	203.044	199.365		0.0769537		3.03448		0.329545
89879	similar to carcinoma associated protein-like protein		2676.05	2580.83	5550.12	5377.72		0.00412273		2.07877		0.481054
89958	solute carrier family 5 (sodium/glucose cotransporter), member 1		22.585	30.8709	115.279	19.5175		0.551204		2.52163		0.396569
90013	Zinc finger protein 268 (Zinc finger protein HZF3)		265.44	203.032	683.365	317.693		0.377801		2.13686		0.467976
90150	hypothetical protein		58.0444	48.6713	248.41	58.5783		0.482681		2.8767		0.347621
90179	similar to PR-domain zinc finger protein 6		380.124	415.493	994.042	838.563		0.0818055		2.30338		0.434146
90742	Alpha-1A adrenergic receptor (Alpha 1A-adrenoceptor) (Alpha 1A-adrenoreceptor) (Alpha-1C adrenergic receptor)		31.1895	39.3963	106.098	38.1118		0.472956		2.04304		0.489467
90844	Probable reductase		1537	848.251	3003.62	2718.65		0.092438		2.39902		0.416837
91019	Formin (Limb deformity protein)		1153.1	1550.82	2457.8	3098.18		0.0830926		2.05479		0.486669
91046	ether-a-go-go-like potassium channel 1		118.812	130.014	303.598	197.79		0.249429		2.01501		0.496275
91052	solute carrier family 22 (extraneuronal monoamine transporter), member 3		330.891	244.82	528.24	676.164		0.0919085		2.09203		0.478004
91194	similar to CG31759-PA		2363.04	2308.24	4974.61	4496.87		0.0601369		2.0276		0.493195
91436	Reverse transcriptase		167.249	118.689	373.064	280.243		0.107061		2.28478		0.437678
91464	selectin, lymphocyte		62.6993	50.5618	236.7	80.3296		0.4157		2.7991		0.357257
91822	NvWntA (AAT02182.1)		729.474	1002.64	3433.86	2784.09		0.057841		3.58981		0.278566
91826	PREDICTED: hect domain and RCC1-like domain 1-like		27.6597	50.5618	124.743	118.762		0.0716753		3.11301		0.321232
92340	Coagulation factor V precursor (Activated protein C cofactor) [Contains: Coagulation factor V heavy chain | Coagulation factor V light chain]		116.959	175.964	495.096	208.913		0.379921		2.40339		0.416079
92494	Matrix metalloproteinase-9 precursor (MMP-9) (92 kDa type IV collagenase) (92 kDa gelatinase) (Gelatinase B) (GELB)		206.318	278.371	715.865	608.115		0.0320101		2.73161		0.366085
92546	similar to RIKEN cDNA 2810014D17		3735.8	3229.55	8092.42	8794.54		0.0104847		2.42442		0.412469
92546	similar to RIKEN cDNA 2810014D18		3735.8	3229.55	8092.42	8794.54		0.0104847		2.42442		0.412469
92584	collagen, type XXII, alpha 1		22.9532	22.169	104.021	38.6833		0.375582		3.16262		0.316194
92648	transient receptor potential cation channel, subfamily C, member 4		547.232	540.88	1835.84	2171.66		0.0728194		3.68298		0.271519
92699	melanoma antigen, family C, 1		409.155	463.589	999.865	1128.62		0.0364462		2.43884		0.410031
92699	melanoma antigen, family C, 2		409.155	463.589	999.865	1128.62		0.0364462		2.43884		0.410031
93004	testis specific gene A2		3670.49	1446.85	7965.54	7265.8		0.112784		2.97642		0.335974
93039	Ribosome-binding protein 1 (Ribosome receptor protein) (180 kDa ribosome receptor homolog) (ES/130 related protein)		34.8847	20.3216	66.8887	68.3437		0.111708		2.44958		0.408233
93153	testis specific gene A2		143.106	187.848	355.018	473.491		0.115344		2.5034		0.399457
93188	similar to RIKEN cDNA 4930584N22		1358.23	1405.5	3195.93	3059.83		0.0131024		2.26352		0.44179
93188	similar to RIKEN cDNA 4930584N23		1358.23	1405.5	3195.93	3059.83		0.0131024		2.26352		0.44179
93245	predicted Pyridoxal-5'-phosphate-dependent enzyme, beta subuni		53.7314	67.2758	153.022	132.622		0.0303229		2.36056		0.423629
93245	predicted Pyridoxal-5'-phosphate-dependent enzyme, beta subuni		53.7314	67.2758	153.022	132.622		0.0303229		2.36056		0.423629
93322	Gamma-aminobutyric-acid receptor beta-3 subunit precursor (GABA(A) receptor)		144.027	184.34	296.514	565.1		0.291489		2.62393		0.381108
93401	Tetraspanin-10 (Tspan-10) (Oculospanin)		111.209	41.3537	167.098	260.937		0.152991		2.80564		0.356424
93407	predicted krotzkopf verkehrt (chitin synthase)		383.936	268.219	767.026	902.995		0.0311425		2.56077		0.390507
93407	predicted krotzkopf verkehrt (chitin synthase)		383.936	268.219	767.026	902.995		0.0311425		2.56077		0.390507
93548	similar to basic proline-rich protein		269.523	315.895	769.928	575.678		0.1434		2.29854		0.435059
93785	G protein-coupled receptor 50		21.8932	30.6497	31.9644	74.3121		0.418848		2.02266		0.494398
93991	NvUNC4-paired (ABB72463.1/ ABG67875.1)		504.783	428.787	1069.99	1108.37		0.0140875		2.33336		0.428567
94690	Ring canal kelch homolog (Kelch-like protein 1) [Contains: Kelch short protein]		396.058	415.493	801.289	942.178		0.090406		2.14831		0.465481
94713	fibulin 6		42.4627	58.2593	176.525	133.815		0.0963539		3.08115		0.324555
94826	proline-rich extensin-like family protein		70.4438	168.679	287.877	290.906		0.178935		2.42044		0.413148
95431	predicted hypotethical protein		596.303	533.178	1321.5	1456.2		0.0238241		2.45927		0.406625
95727	Lim-like 1 prediction TF		3248.66	2855.99	14542.6	10786.5		0.119627		4.14916		0.241013
95829	hypothetical protein		1275.49	1794.37	3516.62	3605.13		0.0738928		2.31989		0.431054
96039	Ras-related protein Rab-36		54.3282	62.2479	132.607	166.464		0.102251		2.56545		0.389795
96192	Histidine-rich glycoprotein precursor		31.6651	40.7354	93.2159	56.8102		0.264471		2.07217		0.482586
96563	similar to CG3306-PA		55.912	90.8617	162.824	163.324		0.122444		2.22212		0.450021
96942	Protein C20orf54 homolog precursor		1312.16	1621.42	2790.4	3105.66		0.0215286		2.00985		0.49755
96990	Putative surface-exposed virulence protein bigA precursor		133.233	169.451	368.315	357.356		0.0383072		2.39746		0.417109
97018	similar to hypothetical protein MGC27385		191.982	191.626	577.74	307.808		0.314115		2.30847		0.433187
97337	Neurotransmitter-gated ion-channel ligand-binding		31.719	86.1495	153.453	109.782		0.178607		2.23329		0.44777
97343	Vitamin K epoxide reductase complex subunit 1 (Vitamin K1 2,3-epoxide reductase subunit 1)		6687.06	5980.34	13004.7	12700.8		0.0151703		2.02927		0.492789
97421	predicted HUMAN Neuropeptide FF receptor 1		167.696	368.752	1226.95	1102.71		0.0275102		4.34275		0.230269
97421	predicted HUMAN Neuropeptide FF receptor 2		167.696	368.752	1226.95	1102.71		0.0275102		4.34275		0.230269
97672	predicetd 3'-5' exonuclease		463.14	563.357	1207.12	1055.24		0.0300631		2.20396		0.453729
97672	predicetd 3'-5' exonuclease		463.14	563.357	1207.12	1055.24		0.0300631		2.20396		0.453729
97748	predicted dynein, axonemal, heavy chain 12		104.645	80.1731	263.239	221.856		0.0399927		2.62471		0.380995
97774	Hypothetical aldolase class II protein PA3430		1672.24	1686.87	3502.43	3828.59		0.051729		2.18243		0.458205
98238	NVHD056/ NK-like 18 (ABB86438.1/ ABG67826.1)		45.6004	33.5651	119.366	106.036		0.0152005		2.84722		0.351219
98287	Extensin precursor (Cell wall hydroxyproline-rich glycoprotein)		99.9246	156.569	420.743	247.744		0.228523		2.60625		0.383693
98341	neuropilin 2		57.0008	95.9137	226.085	119.015		0.300431		2.25682		0.443102
98926	predicted Fgf8/17-like prediction		383.004	279.806	1615.54	1644.83		0.0163996		4.91901		0.203293
99111	solute carrier family 16 (monocarboxylic acid transporters), member 5		53.0053	65.601	239.525	67.727		0.469595		2.59052		0.386023
99167	protein tyrosine phosphatase, receptor type, S		44.8406	37.4023	189.558	34.7569		0.52708		2.72747		0.366641
99210	similar to Nidogen 2		52.6295	108.134	234.142	266.229		0.0531552		3.11247		0.321289
99223	PREDICTED: reverse transcriptase-like protein-like		388.185	293.815	568.381	890.428		0.229502		2.13902		0.467505
99389	Hypothetical 99.7 kDa protein in SDL1 5'region precursor		1538.68	1677.63	3491.73	3350.95		0.00296451		2.12749		0.470037
99862	PREDICTED: protein LAS1 homolog		727.678	840.115	1848.83	2008.99		0.0105978		2.46067		0.406394
100017	Kinesin-like motor protein C6orf102		101.853	98.1546	449.117	317.124		0.145555		3.83105		0.261025
100141	polycomb group RING finger protein 6-like		1938.93	1528.05	4635.9	4853.79		0.0154045		2.73716		0.365342
100329	NvWnt5 (AAW28133.1)		737.563	952.053	2227.78	2079.07		0.0142318		2.54901		0.392309
100734	Calcium-binding EF-hand		1454.91	2278.18	4214.15	3394.39		0.0793262		2.03814		0.490644
100902	Non-metallothionein cadmium-binding protein (CD-BP) (MP II)		35.0314	54.0813	173.027	99.758		0.224439		3.06112		0.326678
101079	similar to general transcription factor IIH polypeptide 3		1370.95	1241.59	2921.49	2872.85		0.0125109		2.21789		0.450879
101150	Pentraxin fusion protein precursor		31.5246	40.7354	87.7076	72.6884		0.054343		2.21971		0.45051
101680	NvEve (AAZ94820.1/ AF020951_1)		94.8566	46.2214	154.555	129.404		0.160719		2.01278		0.496826
101731	HlxB9/MNX (ABB86488.1/ ABG67770.1)		355.758	605.24	1361.16	994.365		0.103192		2.45112		0.407977
101740	NvHox6 (AAD39348.1)		834.602	1947.91	4211.65	3992.03		0.118028		2.9483		0.339179
101864	Carbonic anhydrase 2 (Carbonic anhydrase II) (Carbonate dehydratase II) (CA-II)		180.258	182.987	663.49	717.594		0.033382		3.80208		0.263014
102093	Pyridoxal kinase (Pyridoxine kinase)		446.68	274.759	737.273	1115.12		0.163061		2.56763		0.389464
102355	PREDICTED: similar to transposase		27.5515	36.1581	60.8663	92.6447		0.197337		2.40954		0.415017
102703	DEP domain containing 5		107.146	223.905	279.806	476.053		0.231848		2.28321		0.437981
102873	predicted GPI mannosyltransferase, putative		1213.68	857.435	2261.3	1929.05		0.0494128		2.02324		0.494257
104219	Fibropellin-1 precursor (Fibropellin-I) (Epidermal growth factor-related protein 1) (UEGF-1)		146.392	156.666	485.883	320.272		0.20128		2.66007		0.37593
104362	predicted putative retrotransposon polyprotein		174.265	142.052	351.419	299.126		0.0472858		2.05662		0.486235
104842	hypothetical protein		35.5797	33.0317	61.1087	84.8907		0.186331		2.12792		0.469943
104907	similar to expressed sequence AW557704		913.303	534.52	1501.74	1925.18		0.0747393		2.36694		0.422486
105141	PREDICTED: Pao retrotransposon peptidase family protein-like		233.517	176.212	340.332	544.74		0.239652		2.16014		0.462933
105460	Chymotrypsinogen A [Contains: Chymotrypsin A chain A | Chymotrypsin A chain B | Chymotrypsin A chain C]		95.8628	47.5741	205.58	98.3507		0.352005		2.11892		0.471939
105672	coagulation factor C homolog, cochlin (Limulus polyphemus)		61.1087	30.4768	129.643	90.5925		0.129074		2.4047		0.415853
105805	hypothetical protein		72.8585	119.059	236.437	192.53		0.0655514		2.23517		0.447394
106193	similar to polymyositis scleroderma overlap syndrome (PM-SCL) antigen 1 a		2157.4	2053.9	5665.54	6057.87		0.0236897		2.7838		0.359222
106193	similar to polymyositis scleroderma overlap syndrome (PM-SCL) antigen 1 a		2157.4	2053.9	5665.54	6057.87		0.0236897		2.7838		0.359222
106241	NvWnt16 (ABF48091.1)		526.121	529.74	1405.13	828.24		0.290004		2.11521		0.472766
106400	tripartite motif-containing 29		578.044	785.238	1959.87	2352.82		0.042297		3.16346		0.31611
106438	achaete-scute complex-like 1a (Drosophila)		3802.31	5000.18	8342.72	11837.2		0.160755		2.29252		0.4362
106440	Transcription intermediary factor 1-gamma		158.765	57.1981	296.514	227.747		0.145365		2.42755		0.411938
106483	Erythronolide synthase, modules 3 and 4 (ORF 2) (6-deoxyerythronolide B synthase II) (DEBS 2)		41.9934	25.6449	84.0788	161.124		0.249066		3.6252		0.275847
106504	patched domain containing protein		66.4028	95.1114	178.355	176.69		0.0928242		2.19822		0.454913
106514	procollagen, type XII, alpha 1		95.2047	85.3388	252.018	156.919		0.248158		2.26503		0.441495
106603	Creatine kinase, ubiquitous mitochondrial precursor (U-MtCK) (Mia-CK) (Acidic-type mitochondrial creatine kinase)		25.3003	32.8115	110.843	74.3121		0.166132		3.18619		0.313855
107088	predicetd Aminoacyl-tRNA synthetase, class I		717.014	500.362	1487.31	1593.05		0.0374932		2.53033		0.395206
107265	Acidic mammalian chitinase precursor (AMCase) (YNL)		29.4771	36.9023	90.4022	47.3738		0.339093		2.07558		0.481792
107325	Equistatin		67.9591	41.613	224.994	57.288		0.48812		2.57622		0.388165
107430	Equistatin		40.9138	37.9822	132.553	54.0849		0.40048		2.36562		0.422723
107566	Equistatin		31.063	41.6954	172.091	23.8473		0.55828		2.693		0.371334
107944	similar to TRIM9-like protein TNL		144.801	138.377	464.191	367.725		0.109496		2.93779		0.340392
108233	transducin family protein		162.566	255.83	469.303	441.491		0.0970005		2.17687		0.459375
108513	predicted LIN / ETS?		93.0755	302.872	428.786	368.378		0.289393		2.01331		0.496695
108558	proteoglycan 4, (megakaryocyte stimulating factor, articular superficial zone protein, camptodactyly, arthropathy, coxa vara, pericarditis syndrome)		54.3282	42.8443	160.499	85.5232		0.291282		2.53181		0.394975
108663	NVHD102 (ABB86448.1)		2229.3	3211.3	14565.1	14393.9		0.0225439		5.32276		0.187873
108790	transducin family protein		587.694	790.57	1450.99	1415.37		0.0784797		2.07968		0.480843
108939	Putative pterin-4-alpha-carbinolamine dehydratase (PHS) (4-alpha-hydroxy-tetrahydropterin dehydratase) (Pterin carbinolamine dehydratase) (PCD)		254.781	341.392	598.273	866.659		0.164431		2.45723		0.406963
108981	Neuropeptide Y receptor (NPY-R) (PR4 receptor)		441.361	605.24	4238.74	4307.93		0.00459337		8.16612		0.122457
109364	similar to Diamine acetyltransferase		78.0656	41.3174	309.901	105.974		0.377785		3.48354		0.287064
109640	Low-density lipoprotein receptor (LDL receptor)		34.637	33.8441	95.5678	83.0237		0.0712192		2.60789		0.383451
109683	cubilin (intrinsic factor-cobalamin receptor)		21.5878	20.3744	58.148	44.8682		0.133832		2.45498		0.407336
109877	predicted serine/threonine-protein kinase, putative		170.384	508.865	1792.24	1518.55		0.0290772		4.87419		0.205162
110118	robl gene product		1128.2	722.147	2131.55	1844.91		0.0607456		2.14904		0.465325
110126	plasminogen		22.5506	18.437	53.5201	30.1104		0.31263		2.04039		0.490103
110212	FoxA/B like preditcion		76.2444	105.74	1145.28	1485.93		0.0859731		14.4585		0.0691637
110258	Thrombospondin-1 precursor		128.328	177.337	647.294	194		0.445495		2.75234		0.363328
110386	mitochondrial oxaloacetate transport protein		619.332	606.115	1470.29	1795.47		0.100147		2.66496		0.37524
110792	NvREPO-paired class/ NvREVPOL (ABB72471.1/ ABG67880.1)		2272.99	3204.99	16446.1	13738		0.0471453		5.51006		0.181486
110903	Angiopoietin-related protein 4 precursor		96.565	89.1837	246.558	167.429		0.209856		2.22875		0.448682
111168	predicted extracellular matrix protein ST311		377.812	542.053	1174.68	1389.99		0.0305252		2.78809		0.358668
111222	Retinoic acid-inducible E3 protein (Hematopoietic-specific protein E3)		717.99	1100.31	1757.91	2181.01		0.0663304		2.16627		0.461624
111327	carboxyl-ester lipase		702.49	739.713	1823.25	1082.43		0.29767		2.01475		0.496339
111328	hypothetical protein		708.71	1161.49	2421.34	2506.3		0.084518		2.63483		0.379531
111357	predicted RAT Probable G-protein coupled receptor 120		1158.1	1240.3	2563.24	2766.24		0.0227205		2.2221		0.450025
111652	Galectin-3 binding protein precursor (Lectin galactoside-binding soluble 3 binding protein) (Mac-2 binding protein) (Mac-2 BP) (MAC2BP) (Tumor-associated antigen 90K)		123.104	80.4993	649.49	605.74		0.00336549		6.16508		0.162204
111890	predicted YMD2_CAEEL Hypothetical protein F54H12.2 in chromosome III		29.1115	29.1249	67.5638	61.9899		0.0496537		2.22462		0.449516
112003	polycystic kidney disease 2 [EC:2.7.1.-]		32.9483	31.7053	98.4554	70.206		0.168237		2.60869		0.383334
112013	predicted Cation (not K+) channel		49.5091	21.5878	202.641	165.26		0.0287498		5.17464		0.19325
112031	predicted receptor for egg jelly 5		52.4326	66.9705	192.385	226.277		0.0410481		3.50629		0.285202
112047	AAA ATPase		162.277	209.351	382.776	499.303		0.106256		2.37356		0.421309
112141	similar to Contactin associated protein-like 3 precursor (Cell recognition molecule Caspr3)		87.9163	157.913	1068.74	659.24		0.16301		7.02918		0.142264
112208	uromodulin		153.535	192.398	533.136	265.65		0.335082		2.30907		0.433074
112357	zinc finger protein 91 (HPF7, HTF10)		1393.56	1728.43	3021.89	3644.18		0.0624962		2.1352		0.46834
112425	protein-tyrosine sulfotransferase 3		451.788	593.774	1145.18	1195.27		0.0463389		2.23846		0.446736
112440	Chymotrypsinogen B [Contains: Chymotrypsin B chain A | Chymotrypsin B chain B | Chymotrypsin B chain C]		30.6076	37.5602	82.4499	67.1411		0.0774279		2.19445		0.455695
112617	predicted hypotethical protein		574.513	584.172	1357.05	1438.37		0.0294101		2.41258		0.414494
112617	predicted hypotethical protein		574.513	584.172	1357.05	1438.37		0.0294101		2.41258		0.414494
112664	protein tyrosine phosphatase, receptor type, S		143.19	153.926	476.416	477.616		0.00949595		3.21097		0.311432
112664	protein tyrosine phosphatase, receptor type, S		143.19	153.926	476.416	477.616		0.00949595		3.21097		0.311432
112718	fibrillin 1 (Marfan syndrome)		38.3679	47.1609	62.7607	136.212		0.362927		2.32639		0.429851
112745	pax6 prediction		229.086	199.24	596.476	293.707		0.367466		2.07829		0.481166
112837	similar to RIKEN cDNA 1110058B13 gene		2488.48	1921.93	4950.16	5349.05		0.0185798		2.33521		0.428228
112837	similar to RIKEN cDNA 1110058B13 gene		2488.48	1921.93	4950.16	5349.05		0.0185798		2.33521		0.428228
113057	NvK50-6 (ABG67870.1)		34.8327	42.1042	106.283	49.2345		0.396957		2.02137		0.494714
113107	LWamide neuropeptides precursor		27.5255	22.0298	76.9186	23.636		0.512958		2.02914		0.49282
113133	predicted new NvWnt7 gene???		273.657	365.325	665.334	709.553		0.0418255		2.15169		0.464752
113133	predicted new NvWnt7 gene???		273.657	365.325	665.334	709.553		0.0418255		2.15169		0.464752
113172	NvK50-4/ NvDMBXc (ABG67868.1/ ABB83746.1)		80.3377	140.727	336.833	433.317		0.0562951		3.48382		0.287041
113199	gamma-aminobutyric acid A receptor, epsilon		40.1375	22.477	49.9704	112.849		0.342882		2.60034		0.384565
113260	argonaute 4		64.6603	129.89	221.577	192.595		0.141944		2.12887		0.469732
113631	hypothetical protein		221.867	203.514	458.013	541.428		0.0798134		2.34952		0.425619
113799	similar to cholesterol 24-hydroxylase		73.4368	76.223	270.022	562.928		0.257789		5.56562		0.179674
113806	predicted MOUSE Serine/threonine protein phosphatase 6 (PP6)		1048.56	1502.87	2848.57	2513.42		0.0449467		2.10155		0.475838
113994	hypothetical protein		31.0616	18.7693	19.1198	192.772		0.521527		4.25221		0.235172
114102	similar to aortic carboxypeptidase-like protein ACLP		63.3165	59.6547	172.136	155.149		0.0438562		2.66148		0.375731
114181	G protein-coupled receptor 74		57.2203	245.803	332.832	410.098		0.224372		2.45173		0.407875
114232	NVHD032/ NK-like 7 (ABB86430.1/ ABG67815.1)		179.872	854.655	5396.8	5025.87		0.0157958		10.0748		0.0992574
114245	Histone H4		695.803	5909.41	7937.11	6901.24		0.351771		2.24646		0.445145
114268	NVHD023/ NVHD076/ NK-like 6 (ABB86473.1/ ABB86492.1/ ABG67814.1)		162.637	656.74	2417.37	3025.76		0.0303015		6.64301		0.150534
114387	Acyl-CoA thioester hydrolase 11 (Acyl-CoA thioesterase 11) (Brown fat inducible thioesterase) (BFIT) (Adipose-associated thioesterase)		173.843	141.672	327.341	396.858		0.0667629		2.2953		0.435674
114394	BCL2-related ovarian killer		999.061	1332.01	2866.99	3132.43		0.015273		2.57368		0.388549
114682	Coagulation factor V precursor (Activated protein C cofactor) [Contains: Coagulation factor V heavy chain | Coagulation factor V light chain]		79.2686	77.4499	223.2	164.249		0.158952		2.47226		0.404488
114859	soc-2 suppressor of clear homolog (C. elegans)		980.397	1280.49	2744.74	3059.12		0.0148098		2.56707		0.389549
114929	NvWnt8 (AAV64158.1)		941.827	3305.24	15146	14817		0.0541384		7.05498		0.141744
114959	NvWnt8 (AAV64158.1)		597.053	3628.24	16726.1	13410.4		0.0292984		7.13242		0.140205
114985	Dynein heavy chain (DYHC)		106.437	90.8284	572.406	154.112		0.425567		3.68295		0.271521
114998	NvWnt8 (AAV64158.1)		1028.71	3931.1	17853	13275.5		0.0554355		6.27615		0.159333
115030	NvWnt8 (AAV64158.1)		1272.99	3662.71	19075.6	18207.3		0.027676		7.55373		0.132385
115036	NvWnt8 (AAV64158.1)		1904.59	6738.54	25666.3	27457.2		0.0441489		6.14633		0.162699
115055	NvWnt8 (AAV64158.1)		676.215	2535.62	14262.4	12737.6		0.0113826		8.40641		0.118957
115097	NvWnt8 (AAV64158.1)		799.053	3308.82	17671.2	19222.8		0.0146881		8.98129		0.111343
115100	NvWnt8 (AAV64158.1)		1752.93	4848.24	19099.7	18091.9		0.0444681		5.63409		0.177491
115261	Zonadhesin		23.7124	29.6849	195.683	30.1104		0.487		4.22855		0.236488
115367	PREDICTED: RNA (guanine-9-) methyltransferase domain		734.357	953.99	2287.05	2417.77		0.0143055		2.78664		0.358855
115395	hypothetical protein		405.432	670.365	1157.3	997.65		0.0964148		2.00312		0.499221
115414	Adenosine A3 receptor		385.151	248.638	788.791	911.355		0.0291036		2.68251		0.372785
115756	PREDICTED: similar to SET domain containing 7		836.008	676.24	1705.02	1601.8		0.0178353		2.18669		0.457312
116127	alpha-methylacyl-CoA racemase		323.844	126.308	518.803	460.482		0.205621		2.17546		0.459674
116624	Glutamate carboxypeptidase II (Membrane glutamate carboxypeptidase) (mGCP) (N-acetylated-alpha-linked acidic dipeptidase I) (NAALADase I) (Pteroylpoly-gamma-glutamate carboxypeptidase) (Folylpoly-gamma-glutamate carboxypeptidase) (FGCP) (Folate hydrolase 1) (Prostate-specific membrane antigen homolog)		21.4308	16.2916	110.843	22.647		0.473396		3.53874		0.282586
117411	hect domain and RLD 2		35.5797	37.0257	66.3973	81.1649		0.121008		2.03239		0.492033
117456	T-box transcription factor TBX20 (T-box protein 20)		238.633	249.82	599.913	515.914		0.0801569		2.28441		0.43775
117625	ring finger protein 3		1075.45	1973.35	4200.37	3171.68		0.0889813		2.41801		0.413563
117699	adrenergic receptor, beta 2		149.25	65.834	379.282	230.348		0.180508		2.83438		0.352811
117722	Probable G-protein coupled receptor No19		124.835	338.081	1223.93	1049.43		0.0246509		4.91094		0.203627
117832	testis specific gene A2		20.4372	44.8406	124.799	77.3337		0.164941		3.0965		0.322945
117891	Rhodopsin-like GPCR superfamily		631.584	326.029	1043.63	1110.44		0.145632		2.24941		0.44456
118120	zinc finger protein 91 (HPF7, HTF10)		2037.62	1625.3	3606.12	3844.55		0.0282127		2.03408		0.491623
118173	gamma-aminobutyric acid (GABA) A receptor, beta 2		74.99	58.2972	145.372	135.695		0.029823		2.10873		0.474218
118229	Hemagglutinin/amebocyte aggregation factor precursor (18K-LAF)		323.493	300.544	975.803	407.258		0.408995		2.21631		0.4512
118589	similar to immediate early protein homolog		34.8916	36.5508	181.071	298.339		0.178127		6.71044		0.149022
118814	Neurocan core protein precursor (Chondroitin sulfate proteoglycan 3) (245 kDa early postnatal core glycoprotein) [Contains: 150 kDa adult core glycoprotein]		89.8815	106.946	221.952	188.619		0.0546642		2.08594		0.479401
118817	hypothetical protein		1608.37	1509.55	2757.68	3580.37		0.154875		2.03278		0.491937
118854	ubiquitin carboxyl-terminal hydrolase FAF-Y		349.74	531.928	1130.88	823.459		0.121799		2.21663		0.451134
119149	NvPaxD2 (ABI30248.1)		31.5219	49.2785	188.222	23.8363		0.570372		2.62447		0.381029
119152	NvPaxD2 (ABI30248.1)		78.8972	95.31	336.833	106.036		0.451129		2.5422		0.39336
119333	hypothetical protein		26.1874	44.8406	110.607	33.7613		0.510499		2.03255		0.491993
120099	IPR004254		336.342	458.229	894.075	844.82		0.0513162		2.18847		0.45694
120156	neurod4; neurogenic differentiation 4		2577.87	2138.05	6517.72	8045.68		0.0783458		3.08814		0.32382
120217	putative N-acetyltransferase Camello 4		22.5506	17.7427	66.3303	68.8609		0.00995087		3.35518		0.298047
120217	putative N-acetyltransferase Camello 5		22.5506	17.7427	66.3303	68.8609		0.00995087		3.35518		0.298047
120415	Neuronal pentraxin-2 precursor (NP2) (Neuronal pentraxin II) (NP-II) (Apexin) (Acrosomal pentaxin-like protein p50) (AM50)		59.3904	40.243	199.868	48.8436		0.502578		2.49627		0.400597
120428	NvHint3 (ABX89901.1|)		66.1731	109.394	174.993	187.118		0.124125		2.06252		0.484845
120512	Vasa like gene		446.926	904.101	998.523	2029.55		0.325113		2.24131		0.446167
120521	pancreatic lipase related protein 1		273.948	366.753	1408.3	1326.56		0.00371578		4.26854		0.234272
120521	pancreatic lipase related protein 2		273.948	366.753	1408.3	1326.56		0.00371578		4.26854		0.234272
120918	histamine receptor H 2		118.34	122.336	383.248	103.195		0.541437		2.02115		0.494767
121086	collagen triple helix repeat containing 1		106.346	78.6197	339.879	86.5791		0.514102		2.30561		0.433725
121126	Putative ankyrin repeat protein FPV222		79.251	159.032	352.697	266.108		0.0846063		2.59694		0.385069
121164	ddi:ng2808 "aminotransferase, putative "		239.921	186.57	475.303	397.933		0.0520432		2.04749		0.488402
121336	hypothetical protein DRAPC2		753.178	965.928	2866.05	2677.03		0.0057951		3.2244		0.310135
121344	unusual splice | nonconsensus splice site		206.627	181.503	931.24	724.928		0.0985604		4.26705		0.234354
121345	Formylmethionine deformylase		2970.28	2158.13	5964.74	4516.79		0.114334		2.04382		0.48928
121571	predicted PPE FAMILY PROTEIN-like		237.312	226.213	747.08	716.053		0.0095115		3.15654		0.316803
121678	Thrombospondin-1 precursor		73.1352	69.793	330.411	76.1673		0.488419		2.84463		0.351539
121752	CG9293 gene product from transcript CG9293-RB		49.9123	52.6072	239.535	72.6884		0.427812		3.04551		0.328353
121771	PREDICTED: tetrameric potassium-selective cyclic nucleotide gated channel		187.859	214.188	469.98	423.175		0.0236859		2.22152		0.450143
122001	Alpha-1A adrenergic receptor (Alpha 1A-adrenoceptor) (Alpha 1A-adrenoreceptor) (Alpha-1C adrenergic receptor)		138.338	95.2265	303.41	449.366		0.15152		3.223		0.31027
122027	similar to hypothetical protein FLJ90805		1607.98	2732.32	5120.49	4464.12		0.0798539		2.20828		0.452841
122305	Hypothetical protein F56H9.1		416.195	343.765	1109.5	550.326		0.350471		2.18409		0.457857
122393	hypothetical protein		40.0897	37.7173	58.381	100.349		0.303773		2.04005		0.490185
122510	polymerase (RNA) II (DNA directed) polypeptide A, 220kDa		230.053	105.004	337.335	491.394		0.13586		2.4734		0.404301
122684	PREDICTED: similar to dual specificity phosphatase 20		1496.41	1226.9	3138.27	2689.65		0.0425104		2.14002		0.467286
122783	Thrombospondin-1 precursor		230.848	170.742	505.743	356.154		0.163824		2.14622		0.465936
122785	Fat-like protocadherin prediction		146.781	181.503	369.805	373.08		0.0513007		2.26293		0.441905
122948	inverted formin like protein		55.9683	50.8635	360.922	107.842		0.388401		4.38787		0.227901
122952	predicted a-kinase anchor protein 7 isoform		2437.49	1838.05	5535.93	5284.75		0.031651		2.53083		0.395127
123233	hypothetical protein		65.3889	92.5353	301.504	126.698		0.360763		2.71144		0.368808
123397	Antigen WC1.1 precursor		135.513	199.91	378.25	309.031		0.0657334		2.049		0.488043
123713	dehydrogenase/reductase (SDR family) member 9		84.2658	72.5198	93.6187	343.265		0.463155		2.7865		0.358873
123804	Coagulation factor V precursor (Activated protein C cofactor) [Contains: Coagulation factor V heavy chain | Coagulation factor V light chain]		81.2273	36.1581	238.921	68.8609		0.456919		2.62197		0.381392
123900	similar to activated in Blocked Unfolded protein response ABU-2, Prion-like Q/N-rich domain protein PQN-30, Prion-like Q/N-rich domain protein (abu-2)		50.8451	72.318	378.741	88.0448		0.44623		3.78998		0.263854
124102	similar to RIKEN cDNA 2310042N02		104.76	404.728	556.865	478.832		0.316269		2.03282		0.491927
124153	predicted TTC14_HUMAN Tetratricopeptide repeat protein 14 (TPR repeat protein 14)		1945	2188.82	4546.83	4556.93		0.0309339		2.20226		0.454078
124360	NvActivin (ABF61781.1)		132.373	159.688	1980.91	2004.24		0.000114449		13.6449		0.0732874
124537	Collagen triple helix repeat-containing protein 1 precursor (NMTC1 protein)		41.2983	29.2803	89.7045	85.6595		0.050571		2.48466		0.402469
124772	chymotrypsinogen B1		71.9352	78.6816	229.303	190.039		0.0846953		2.78416		0.359175
124803	PREDICTED: ring finger protein 41, like		959.902	1020.12	2023.99	2219.37		0.0382056		2.14309		0.466616
124926	PREDICTED: neurogenic locus notch homolog protein 2-like		468.803	696.773	1367.8	1387.95		0.0885369		2.36428		0.422961
125007	similar to beta 1,3-N-acetylglucosaminyltransferase 7		316.897	703.942	1026.18	1400.68		0.120855		2.37731		0.420643
125015			80.5909	154.302	364.885	161.124		0.371644		2.23936		0.446557
125246	DEAD box RNA helicase, putative		187.91	89.2426	476.498	406.103		0.0461994		3.18453		0.314018
125736	Retinoic acid-inducible E3 protein (Hematopoietic-specific protein E3)		73.2805	86.0768	228.876	235.306		0.00818712		2.91284		0.343307
125955	Coagulation factor V precursor (Activated protein C cofactor) [Contains: Coagulation factor V heavy chain | Coagulation factor V light chain]		31.5101	29.6849	64.4648	79.2897		0.108783		2.34912		0.425691
126009	G-protein coupled receptor GRL101 precursor		592.567	807.263	1410.18	1407.62		0.0956251		2.01295		0.496783
126270	LWamide neuropeptides precursor [Contains: LWamide I | Metamorphosin A (LWamide II) (MMA) | LWamide III | LWamide IV | LWamide VIII | LWamide IX]		93.8132	85.2533	215.55	197.79		0.0206446		2.30831		0.433218
126271	sulfite oxidase		1433.68	1877.55	6597.99	7602.93		0.0302255		4.28872		0.23317
126282	ddi:ng1988 chloride channel protein ClcA		355.758	311.3	1011.12	543.773		0.306239		2.33097		0.429007
126319	Tripartite motif protein 45		561.864	1420.3	2974.35	2494.05		0.100044		2.7588		0.362477
126418	polymerase (RNA) II (DNA directed) polypeptide A, 220kDa		385.745	643.678	1102.67	1223.87		0.0817182		2.26004		0.442471
127233			6638.11	6466.18	13195.6	15354.8		0.0867145		2.17871		0.458988
127376	Pupal cuticle protein G1A (TM-G1A) (TM-PCP G1A)		74.2216	112.26	325.02	124.694		0.408625		2.41157		0.414667
127472	Plasminogen precursor [Contains: Plasmin heavy chain A | Activation peptide | Angiostatin | Plasmin heavy chain A, short form | Plasmin light chain B]		52.9843	61.0675	298.884	130.795		0.310959		3.7674		0.265435
127730			70.9654	31.3344	46.244	208.615		0.515614		2.49129		0.401398
128082			204.767	421.93	697.33	692.431		0.176353		2.2176		0.450938
128275	NvMoxD (AAZ94819.1|)		105.328	810.553	1539.19	1440.21		0.203873		3.25304		0.307405
128289	NvMoxC (AAZ94818.1)		342.765	494.696	2229.78	1838.12		0.0489016		4.85742		0.205871
128296	NvMoxD (AAZ94819.1|)		371.689	815.201	3717.43	4069.47		0.00870994		6.56076		0.152421
128302	NvMox2 (AAP88428.2)		82.7611	78.8915	320.475	136.261		0.35519		2.82541		0.35393
128699	Coagulation factor V precursor (Activated protein C cofactor) [Contains: Coagulation factor V heavy chain | Coagulation factor V light chain]		999.717	1011.04	4704.74	4882.07		0.0145022		4.76777		0.209742
128892	G protein-coupled receptor 52		688.49	880.155	2088.37	1794.18		0.0321819		2.47509		0.404025
128942	similar to RIKEN cDNA 1700055O20		856.473	585.928	3249.45	3847.89		0.0355625		4.92051		0.203231
129018	predicted Hypothetical protein		694.865	687.268	1491.87	1481.68		0.000120014		2.15142		0.46481
129036	hypothetical protein		519.064	639.24	1662.72	1334.05		0.0826065		2.58721		0.386517
129211	retinol dehydrogenase type III		229.124	545.579	973.74	709.553		0.162392		2.17282		0.460231
129281	Neurexin		149.25	102.026	310.996	249.092		0.0648		2.22898		0.448636
129471	coagulation factor V		18.3498	18.5691	64.4648	37.2605		0.252999		2.75537		0.362927
129606	Potassium channel subfamily K member 9 (Acid-sensitive potassium channel protein TASK-3) (TWIK-related acid-sensitive K(+) channel 3)		347.264	410.119	1260.99	990.74		0.0996144		2.97304		0.336356
129707	milk fat globule-EGF factor 8 protein		46.1094	29.6849	157.864	33.2552		0.523185		2.52155		0.396582
129799	deleted in azoospermia associated protein 1		1392.35	2147.24	2913.93	4480.18		0.204104		2.08897		0.478704
129868	NvHLXg/ NK-like 2 (ABB86478.1/ ABG67810.1)		23.9842	26.1874	67.853	40.5047		0.277984		2.15974		0.463018
129869	fibulin 6		31.2999	58.2099	215.589	139.801		0.146038		3.9704		0.251864
130070	Cyclin B1 interacting protein 1 (Human enhancer of invasion 10) (E3 ubiquitin protein ligase HEI10)		190.438	274.352	546.428	563.807		0.0719597		2.38868		0.418641
130221	Putative tyrosinase-like protein tyr-3 precursor		3127.32	817.49	4084.81	4005.67		0.323332		2.05092		0.487587
130270	Thrombospondin-2 precursor (Corticotropin-induced secreted protein) (CISP)		104.769	121.396	304.062	210.163		0.191543		2.27367		0.439818
130640	similar to RIKEN cDNA 1190003A07		506.97	563.214	1620.38	1372.68		0.0694058		2.79677		0.357556
130881	predicted Clathrin adaptor complex, medium chain		1971.26	1276.62	4487.9	4118.12		0.0402429		2.64974		0.377396
131116	Neurogenic locus notch protein homolog precursor (XOTCH protein)		133.124	151.503	423.367	222.747		0.32057		2.27004		0.44052
131138	Neurogenic locus notch protein homolog precursor (XOTCH protein)		135.722	84.2065	358.756	132.622		0.435682		2.23426		0.447575
131282	Rap guanine nucleotide exchange factor 3		123.864	90.8617	554.678	218.523		0.34283		3.60088		0.27771
131304	Probable G-protein coupled receptor No18		97.4163	71.4758	306.62	447.679		0.14072		4.46616		0.223906
131315	cAMP-dependent protein kinase		37.4793	32.2865	105.538	60.3609		0.276207		2.37795		0.420531
131347	Rhodopsin, GQ-coupled (GQ-rhodopsin)		248.681	240.573	863.053	517.769		0.235063		2.8223		0.35432
131388	Neuromedin K receptor (NKR) (Neurokinin B receptor) (NK-3 receptor) (NK-3R) (Tachykinin receptor 3)		63.2955	88.6465	222.363	192.013		0.0237643		2.7272		0.366677
131865	Carboxypeptidase B		366.531	745.99	1457.68	1299.92		0.106178		2.4787		0.403438
131996	similar to CG12314-PA		768.803	1372.99	2553.3	2435.24		0.122345		2.32914		0.429342
132332	NvTCF/LEF (ABF55257.1)		1932.18	3337.11	8059.36	7879.05		0.0791188		3.02478		0.330603
132739	proline-rich family protein		650.378	612.928	1406.18	1131.15		0.129888		2.00848		0.497889
133516	Collagen alpha 1(XII) chain precursor (Fibrochimerin)		73.9727	63.5019	190.33	108.487		0.294789		2.17361		0.460063
133876	hypothetical protein		70.8473	177.337	296.514	474.682		0.155219		3.10735		0.321817
134174	Delta-5 fatty acid desaturase		3219.17	2758.74	7095.55	6896.43		0.0162876		2.34061		0.427238
134186	hypothetical protein		36.7399	58.2099	119.366	94.3942		0.0712852		2.25129		0.444189
134587	Tripartite motif protein 51		390.373	452.491	851.24	957.678		0.0284617		2.14616		0.465949
134731	hypothetical protein		148.633	254.405	466.16	515.23		0.0735527		2.43498		0.41068
134862	similar to RIKEN cDNA 0610027F08		2392.68	2396.74	5129.18	4682.06		0.056515		2.04852		0.488156
135076	Blastula protease 10 precursor		69.4287	82.4061	168.453	154.614		0.0122103		2.12775		0.469979
135081	predicted bicaudal-C		1764.05	1639.93	3585.97	3992		0.0442095		2.22621		0.449193
135116	similar to bicaudal-C		703.896	270.14	985.413	1109.49		0.214595		2.15074		0.464955
135171	similar to KIAA1790 protein		45.6004	68.3275	218.362	29.1115		0.608254		2.1722		0.460364
135421	similar to RIKEN cDNA 1700007D07		58.6095	54.893	167.159	105.357		0.234934		2.40096		0.4165
135689	predicted Glycosyl transferase, family 32		131.753	158.237	443.2	378.965		0.0462567		2.83515		0.352715
135965	Anion exchange protein 3 (Neuronal band 3-like protein) (Solute carrier family 4 member 3)		27.691	40.7354	128.246	68.3864		0.266446		2.87364		0.347991
136095	Hypothetical pseudouridine synthase		112.304	81.4353	311.588	91.0283		0.515621		2.07814		0.4812
136183	Esterase/lipase/thioesterase		35.4736	55.0406	173.883	52.5414		0.460855		2.50153		0.399755
136261	EGF-like repeats and discoidin I-like domains protein 3 precursor (Developmentally regulated endothelial cell locus 1 protein) (Integrin-binding protein DEL1)		18.0624	23.9033	49.7229	42.1923		0.039147		2.19025		0.45657
136382	Neurogenic locus notch homolog protein 1 precursor (Notch 1) (Motch A) (mT14) (p300) [Contains: Notch 1 extracellular truncation | Notch 1 intracellular domain]		92.3478	140.951	451.766	257.13		0.231428		3.03858		0.329101
136508	Metallophosphoesterase		25.1097	48.1611	118.799	50.9519		0.374466		2.31676		0.431636
136572	hypothetical protein		36.1581	21.7413	20.6693	95.7552		0.576832		2.01081		0.497313
136835	caspase 3, apoptosis-related cysteine protease		129.105	183.149	368.819	298.696		0.0630337		2.13773		0.467787
137052	similar to polycystic kidney disease 1-like 4		39.7964	58.7533	132.795	124.422		0.0429237		2.61002		0.383138
137309	hect (homologous to the E6-AP (UBE3A) carboxyl terminus) domain and RCC1 (CHC1)-like domain (RLD) 2		49.5301	58.2099	263.739	115.147		0.318327		3.51667		0.28436
137379	hypothetical protein		29.7304	34.5403	153.022	38.7951		0.464733		2.98452		0.335062
137471	Adenomatous polyposis coli homolog (APC protein)		120.052	488.49	867.486	1023.05		0.13885		3.10666		0.321889
137994	soluble adenylyl cyclase		41.3198	22.9383	102.35	54.2147		0.279636		2.4365		0.410425
138161	meprin 1 alpha		34.6075	24.7075	120.74	120.215		0.0341871		4.06229		0.246167
138161	meprin 1 alpha		34.6075	24.7075	120.74	120.215		0.0341871		4.06229		0.246167
138499	Salivary gland secretion 3		251.745	251.913	602.657	416.56		0.220528		2.02363		0.494161
138642	hypothetical protein		1105.3	1259.59	3385.03	2178.57		0.224906		2.35258		0.425065
138661	Down-regulated in metastasis homolog		247.256	386.805	594.803	706.49		0.0696785		2.05232		0.487254
138872	protein tyrosine phosphatase, receptor type, K		100.474	64.6305	175.681	155.358		0.0820534		2.00503		0.498745
139131	High-affinity lysophosphatidic acid receptor (PSP24)		1349.37	1281.48	2576.12	2923.67		0.0677241		2.0905		0.478353
139177	milk fat globule-EGF factor 8 protein		158.841	95.4034	151.417	378.562		0.429549		2.08452		0.479726
139409	Bcl-2-related ovarian killer protein homolog		1718.7	2218.07	5397.01	6191.53		0.0238094		2.94367		0.339712
139439	Bcl-2-related ovarian killer protein homolog		1515.56	1476.38	4487.38	4367.91		0.00637285		2.95972		0.33787
139930	predicted Rhodopsin-like GPCR superfamily		31.063	69.793	334.647	339.269		0.0403054		6.68196		0.149657
140065	Coagulation factor 5/8 type, C-terminal		37.3636	31.1592	184.289	75.0276		0.330343		3.78438		0.264244
140231	hypothetical protein		86.5939	59.112	214.264	123.291		0.26174		2.31668		0.431652
140328	Neuronal acetylcholine receptor protein		49.7845	73.0006	289.094	50.2174		0.530451		2.76345		0.361866
140336	predicted Rhodopsin-like GPCR superfamily		80.4572	145.733	842.754	786.709		0.0041157		7.20395		0.138813
140374	Short-chain-fatty-acid--CoA ligase (Acyl-CoA synthetase)		185.013	199.244	547.933	286.653		0.334009		2.17195		0.460416
140723	Extensin-3 precursor (AtExt3) (AtExt5)		80.8398	88.0585	251.417	170.253		0.195398		2.49659		0.400546
140821	Collagen alpha 1(XI) chain precursor		31.8064	35.0342	137.219	61.2616		0.332751		2.96946		0.336762
141437	Sulfotransferase family cytosolic 1B member 1 (Sulfotransferase 1B1) (cSULT1B1)		2220.1	1625.52	9134.13	9052.9		0.0238305		4.72929		0.211448
141543	Delta-like protein C precursor (DeltaC protein) (delC)		200.948	174.562	652.213	249.863		0.414656		2.40227		0.416273
141657	follistatin		69.7616	67.2758	169.634	125.381		0.172897		2.15281		0.464509
141659	FucTA		3826.89	4539.28	7820.79	9344.66		0.0679269		2.05177		0.487384
141769	Neurospecific receptor kinase		344.607	508.55	4425.55	3610.48		0.0626862		9.41917		0.106166
141947	Lysyl oxidase		51.889	61.4702	171.006	89.7621		0.317419		2.30037		0.434713
142021	Retinoic acid-inducible E3 protein (Hematopoietic-specific protein E3)		82.0919	91.5472	333.571	330.033		0.00487342		3.82174		0.261661
142525	neurofilament, heavy polypeptide		204.634	405.292	948.803	582.678		0.193592		2.51093		0.398259
142724	similar to Werner syndrome helicase homolog		47.5736	52.6072	78.6365	140.633		0.303925		2.18874		0.456884
142787	predicted Hypothetical protein Y75D11A.6		205.548	237.31	457.546	484.214		0.00761857		2.12655		0.470245
143195	Kunitz-type protease inhibitor 5 II (SA5 II)		337.381	181.842	987.923	959.567		0.0614775		3.75078		0.266611
143532	hypothetical zn finger protein		2094.3	2037.99	3642.3	5144.13		0.198281		2.12628		0.470304
143589	Notch gene homolog 2 (Drosophila)		116.307	133.993	358.757	534.428		0.166717		3.56846		0.280233
144000	protein kinase, DNA-activated, catalytic polypeptide		23.8104	21.1426	97.0438	29.0262		0.444001		2.80448		0.356572
144254	Chemoreceptor protein A		60.6587	36.1066	105.575	113.428		0.10099		2.26325		0.441843
144286	notch-regulated ankyrin repeat protein a		1737.37	1559.99	3650.82	3714.13		0.014588		2.23359		0.447709
144293	Methylated-DNA--protein-cysteine methyltransferase (6-O-methylguanine-DNA methyltransferase) (MGMT) (O-6-methylguanine-DNA-alkyltransferase)		62.6993	54.2118	223.463	30.0082		0.608607		2.16807		0.46124
144366	Octopamine receptor beta-1 (DmOct-beta-1R) (DmOA2)		33.4519	44.8406	121.437	43.5848		0.463105		2.10776		0.474437
144457	NvWnt8 (AAV64158.1)		869.49	3213.37	13995.1	16156.3		0.0149134		7.38487		0.135412
144858	hypothetical protein		40.7354	29.6849	110.843	74.3121		0.172631		2.62928		0.380332
144955	Peptide methionine sulfoxide reductase msrB		31.1035	71.1583	123.597	95.6023		0.153749		2.14351		0.466524
144960	Putative HTH-type transcriptional regulator ycaN		19.1359	37.2162	96.1425	36.8979		0.40711		2.36088		0.423571
145019	Hypothetical protein ygdL		57.4014	67.0528	245.798	68.8609		0.476645		2.52831		0.395521
145128	cal:orf19.1369 beta alanine synthase		22.1601	38.9311	139.436	73.8265		0.243026		3.49089		0.28646
145161	cal:orf19.2065 DAL2 | allantoinase		49.4991	63.9912	185.883	107.842		0.251083		2.5881		0.386383
145237	ImpA protein [Contains: ImpA' protein]		22.2357	17.8032	65.7084	25.9219		0.416216		2.28853		0.436961
145477	hypothetical protein		253.467	176.542	569.04	409.998		0.133132		2.27679		0.439215
145500	similar to Ubiquitin carboxyl-terminal hydrolase 24 (Ubiquitin thiolesterase 24) (Ubiquitin-specific processing protease 24) (Deubiquitinating enzyme 24)		384.52	432.204	1249.12	578.424		0.371934		2.23765		0.446898
145561	reverse transcriptase		108.852	103.134	330.694	261.062		0.113475		2.79148		0.358233
145796	Testis-specific gene A2-like protein (Meichroacidin-like sperm-specific axonemal protein) (Meichroacidin homolog)		53.6591	89.461	274.759	140.212		0.276705		2.89946		0.344892
145855	Putative peroxisomal-coenzyme A synthetase		17.244	16.5449	45.7702	32.0076		0.192241		2.30187		0.434429
146035	contactin associated protein 1		104.41	204.579	444.116	201.807		0.378078		2.09044		0.478369
146073	Hypothetical UPF0001 protein in pilT-proC intergenic region (ORF1)		23.6608	20.9618	53.7139	39.8278		0.16515		2.09629		0.477034
146117	sperm protein 3111		35.8944	42.678	58.5168	111.28		0.330136		2.16102		0.462743
146147	polymerase (RNA) II (DNA directed) polypeptide A, 220kDa		394.092	363.31	1285.2	1087.29		0.0716903		3.13241		0.319244
146244	Sodium- and chloride-dependent betaine transporter (Na+/Cl-betaine/GABA transporter) (Sodium- and chloride-dependent GABA transporter 2) (GAT2)		34.637	89.461	165.233	132.251		0.139616		2.39717		0.417158
146277	Pinopsin (Pineal opsin) (P-opsin) (Pineal gland-specific opsin)		25.7407	22.0745	72.2192	44.0811		0.243447		2.43229		0.411136
146497	PREDICTED: acetylserotonin O-methyltransferase-like		2140.95	2261.82	4456.11	4588.23		0.00154683		2.05424		0.486798
146502	EGF-like repeats and discoidin I-like domains protein 3 precursor (Developmentally regulated endothelial cell locus 1 protein) (Integrin-binding protein DEL1)		44.1452	111.919	195.683	188.046		0.180352		2.45879		0.406704
147459	Neuronal pentraxin-1 precursor (NP1) (Neuronal pentraxin I) (NP-I) (47 kDa taipoxin-binding protein)		423.742	706.24	1831.43	1233.71		0.145892		2.71255		0.368657
147679	hypothetical protein		100.474	148.011	301.504	202.284		0.193647		2.02744		0.493233
147795	similar to RIKEN cDNA 3010001K23 gene		399.183	630.944	969.071	1700.68		0.244612		2.59167		0.385852
148052	similar to hydroxyproline-rich glycoprotein precursor		34.42	80.3756	270.022	346.106		0.0457405		5.36718		0.186318
148158	hypothetical protein		135.722	312.184	801.24	477.509		0.189031		2.85495		0.350269
148421	predicted arylsulfatase B precursor		33.0929	25.3367	97.6182	84.9794		0.0236733		3.12509		0.319991
148604	Cytochrome P450 1A1 (CYPIA1)		48.938	52.3385	203.998	117.214		0.238814		3.17163		0.315295
148689	ADAMTS-16 precursor (A disintegrin and metalloproteinase with thrombospondin motifs 16)		31.063	49.2785	128.246	52.9238		0.399857		2.255		0.443459
148714	similar to guanine nucleotide exchange factor p532		46.9088	89.0555	194.459	83.4314		0.407801		2.04385		0.489273
148718	Biotin carboxyl carrier protein of acetyl-CoA carboxylase (BCCP)		21.915	29.3092	96.4174	48.8436		0.292257		2.83579		0.352636
148804	30S ribosomal protein S16		22.6946	24.5638	47.5251	53.6361		0.0528961		2.1406		0.467159
148964	ddi:ng4517 tenascin X		483.606	236.938	1775.19	1958.17		0.0132644		5.18132		0.193001
149172	Arginine/ornithine transport ATP-binding protein aotP		37.3332	41.7146	141.651	36.8723		0.516361		2.25842		0.442787
149185	MAEBL, putative		341.829	295.788	516.49	833.553		0.260955		2.11733		0.472294
149650	Hypothetical protein		44.6354	59.8153	69.793	221.684		0.432744		2.79057		0.35835
149823	coagulation factor VIII, procoagulant component (hemophilia A)		18.6861	23.8232	67.853	30.0023		0.378442		2.30197		0.43441
149889	ORIGIN RECOGNITION COMPLEX SUBUNIT 2 (XORC2)		1332.78	1329.13	2925.8	2728.36		0.0418806		2.1241		0.470788
150025	CG31613 gene product		1430.24	5888.38	10885.5	8931.55		0.178541		2.70775		0.36931
150490	similar to down-regulated in metastasis		42.6027	85.6338	201.692	83.0122		0.398139		2.22015		0.45042
151138	Transmembrane protease, serine 11D precursor (Airway trypsin-like protease) (AT) (Adrenal secretory serine protease) (AsP) [Contains: Transmembrane protease, serine 11D non-catalytic chain | Transmembrane protease, serine 11D catalytic chain]		219.064	285.666	590.939	482.178		0.0652806		2.12612		0.470341
151172	MAM domain containing protein 2 precursor		86.4616	110.843	279.806	119.303		0.424314		2.02281		0.494363
151338	similar to KIAA1630 protein		38.9964	49.2785	78.4614	208.913		0.368003		3.25545		0.307177
151419	arginyl-tRNA synthetase		112.87	68.5643	296.514	67.3738		0.570084		2.00562		0.498599
151586	similar to mKIAA0133 protein		2122.87	3305.01	5683.24	5574.79		0.124852		2.07412		0.482133
151654	LWamide neuropeptides precursor [Contains: LWamide I | Metamorphosin A (LWamide II) (MMA) | LWamide III | LWamide IV | LWamide VIII | LWamide IX]		78.1698	102.027	222.438	153.011		0.189259		2.08354		0.479952
151670	chymotrypsinogen B1		43.2686	28.6167	206.18	39.8845		0.484386		3.42301		0.29214
151718	proline-rich family protein		161.67	165.527	1174.86	291.837		0.419695		4.48262		0.223084
151755	transforming growth factor-beta receptor type I		158.841	308.06	817.247	1141.24		0.0931117		4.19465		0.238399
151912	2-oxoglutarate dehydrogenase E1 component (Alpha-ketoglutarate dehydrogenase)		16.0446	29.4124	33.5651	61.6058		0.29616		2.09365		0.477635
151935	pancreatic lipase related protein 2		515.929	859.431	2574.05	2757.49		0.0219608		3.87647		0.257967
151981	O-succinylhomoserine sulfhydrylase (OSH sulfhydrylase)		23.7124	19.4869	41.4723	52.9421		0.108255		2.18555		0.45755
152013	Putative ammonium transporter 3		140.7	170.885	476.433	286.35		0.246997		2.44807		0.408485
152362	Malonyl CoA-acyl carrier protein transacylase (MCT)		41.2983	69.793	118.107	106.036		0.117716		2.01765		0.495626
152452	CG31611 gene product		5191.42	7364.84	13474.6	14049		0.0751892		2.19202		0.4562
152585	hypothetical protein		62.6993	57.9431	113.055	262.233		0.337132		3.11075		0.321466
152681	similar to CG31613-PA		26.9475	76.7299	65.8964	272.142		0.452998		3.26048		0.306703
152686	Histone H2B		4951.62	13077.1	24430.1	25299.1		0.156259		2.75834		0.362537
153118	Histone H4		14263.8	16198.5	34484.3	27538.1		0.117503		2.03604		0.49115
153121	CG31613 gene product		2247	10023	20159.3	17656.6		0.16186		3.08198		0.324466
153353	Dihydrolipoyl dehydrogenase (E3 component of 2-oxoglutarate dehydrogenase complex) (Dihydrolipoamide dehydrogenase)		42.3469	35.2956	165.233	38.3215		0.5022		2.6217		0.381433
153354	Hypothetical UPF0061 protein VC1931		22.5506	21.5878	32.7878	65.2298		0.344839		2.22069		0.450311
153443	Putative helicase Mov10l1 (Moloney leukemia virus 10-like protein 1) (MOV10-like 1) (Cardiac helicase activated by MEF2 protein) (Cardiac-specific RNA helicase)		272.944	355.508	807.916	502.428		0.250763		2.08504		0.479608
153449	cadherin EGF LAG seven-pass G-type receptor 1b		154.677	72.626	522.074	720.49		0.0862397		5.46657		0.18293
153478	predicted Histone H5		5185.05	7322.68	15927.8	14733.5		0.0331085		2.45139		0.407932
153569	Histone H3		2418.12	9619.09	21135	17991		0.124269		3.25042		0.307652
153605	Histone H2B		3801.55	14215.9	22834.7	19991.5		0.23474		2.37692		0.420712
153612	Histone H3		2492.52	12539.7	25058.5	18305.1		0.161836		2.88471		0.346655
153614	Histone H2A		4652.81	11245.2	18508	15407.7		0.180702		2.13333		0.468751
153623	Blood group Rhesus C/E and D polypeptide		273.107	290.337	943.288	331.216		0.452351		2.26198		0.44209
153967	Histone H5		12120.1	17378.1	38284.1	33015.8		0.0302729		2.41709		0.41372
154278	Retrovirus-related Pol polyprotein LINE-1 (Long interspersed element-1) (L1) [Contains: Reverse transcriptase | Endonuclease]		851.015	1066.37	4008.47	3962.89		0.0175459		4.15742		0.240534
154426	Aspartate carbamoyltransferase (Aspartate transcarbamylase) (ATCase)		17.8276	14.7496	59.4473	51.2508		0.0417806		3.39802		0.294289
154458	Hypothetical 34.1 kDa protein in glnA 3'region		2270.09	2666.33	5394.8	4782.07		0.0281663		2.06159		0.485062
154474	Histone H3		2481.41	14614.4	24575.4	23825.8		0.23427		2.83118		0.35321
154509	Probable aldehyde dehydrogenase ycbD		40.7354	55.912	53.2125	167.429		0.471822		2.28296		0.438028
154539	MAM domain-containing glycosylphosphatidylinositol anchor protein 1 precursor (MAM domain containing protein 3) (GPI and MAM protein) (GPIM)		72.7582	61.0675	150.641	131.468		0.0351218		2.10803		0.474376
154539	MAM domain-containing glycosylphosphatidylinositol anchor protein 1 precursor (MAM domain containing protein 3) (GPI and MAM protein) (GPIM)		72.7582	61.0675	150.641	131.468		0.0351218		2.10803		0.474376
154816	Histone H2A		5579.76	12627.4	19770.9	19867		0.202209		2.17704		0.459338
154930	hypothetical protein		24.5706	25.0803	56.6551	44.4676		0.147474		2.03667		0.490997
154988	DNA-binding protein K10 (Female sterile protein K10)		143.434	141.672	305.728	400.124		0.140394		2.47576		0.403917
155025	Histone H2B		2871.93	13521	18119.1	16623.8		0.330397		2.11938		0.471836
155033	Histone H2A		4035.2	13397.9	21488.7	17477.8		0.226051		2.2352		0.447386
155178	Tripartite motif protein 9		25.0096	77.1851	195.56	120.047		0.161202		3.08829		0.323804
155187	UDP-glucose 6-dehydrogenase (UDP-Glc dehydrogenase) (UDP-GlcDH) (UDPGDH)		89.3151	111.097	193.03	209.091		0.0219847		2.00647		0.498387
155317	Histone H3		1328.43	6379.87	11314.5	12189.8		0.188316		3.04922		0.327953
155328	Transmembrane protease, serine 4 (Channel-activating protease 2) (mCAP2)		37.0343	51.1334	147.271	30.1104		0.584987		2.01187		0.49705
155473	Histone H2B		5977.05	19422.5	29471.3	25368.5		0.251759		2.15909		0.463159
156025	16 kDa heat shock protein B		34.771	41.7146	127.146	32.7711		0.538711		2.09082		0.478282
156293	Putative UDP-glucose 4-epimerase (Galactowaldenase) (UDP-galactose 4-epimerase)		32.8622	44.5837	164.638	38.8594		0.498419		2.62761		0.380575
156831	30S ribosomal protein S11		31.063	34.0718	197.281	26.9568		0.521648		3.44267		0.290473
156832	30S ribosomal protein S4		45.3826	33.0623	112.017	86.5791		0.0873856		2.53167		0.394997
156874	Probable HTH-type transcriptional regulator ltrA		25.4139	35.5273	95.5678	47.3738		0.329192		2.34557		0.426336
156943	CG31613 gene product		2382.07	8817.4	21835.9	15158.5		0.108761		3.30323		0.302734
157021	ddi:ng10352 no hits		219.939	190.438	941.191	373.41		0.356376		3.20339		0.312169
157171	Arabinose 5-phosphate isomerase		54.2215	90.8471	324.134	103.497		0.417896		2.94778		0.339238
157186	Urease gamma subunit (Urea amidohydrolase gamma subunit)		57.4014	76.7206	226.134	121.28		0.282581		2.59028		0.386058
157200	U3 small nucleolar RNA-associated protein 11		41.2983	56.6364	169.188	99.9372		0.231828		2.748		0.3639
157238	Alpha-2B adrenergic receptor (Alpha-2B adrenoceptor) (Alpha-2B adrenoreceptor)		34.637	56.2285	168.912	43.5519		0.507096		2.33823		0.427674
157309	Histone H2B		4789.59	18586.6	25862.3	24049.5		0.301039		2.13515		0.468351
157476	Probable monothiol glutaredoxin ydhD		30.55	24.1003	82.7745	29.8245		0.469547		2.06035		0.485353
157567	Aspartate-semialdehyde dehydrogenase (ASA dehydrogenase) (ASADH)		15.5787	16.7831	44.7552	20.3664		0.406984		2.0123		0.496944
157575	Zn-finger, FYVE type		30.55	24.4358	80.3329	96.4143		0.0553311		3.21442		0.311099
157700	Progestin and adipoQ receptor family member IX		958.109	1085.55	2045.28	2339.12		0.0466408		2.14536		0.466122
158342	NvWnt1 (AAT00640.1|)		1894.88	3228.49	14205.6	13309.7		0.00848972		5.37055		0.186201
159041	ornithine aminotransferase		23.2797	46.0527	127.556	88.7933		0.108238		3.12047		0.320464
160652	PREDICTED: similar to neural activity-related ring finger protein		2511.49	2625.8	6063.87	5873.05		0.00299522		2.32358		0.43037
160748	Protein C10orf119 homolog		491.115	861.77	1416.66	1624.37		0.0845974		2.24781		0.444877
160761	Neuroligin-4, Y linked precursor (Neuroligin Y)		1905.62	1715.39	4878.09	4821.24		0.0118488		2.67863		0.373326
160768	Metal-dependent phosphohydrolase, HD region		1649.62	1147.36	3339.12	3307.62		0.0815537		2.3764		0.420805
160795	Mitochondrial ornithine transporter 1 (Solute carrier family 25 member 15)		1092.81	1065.97	2487.37	2562.54		0.00763997		2.33924		0.427489
160835	predicted Guanylate cyclase		1372.91	1417.74	3141.52	3145.45		0.0076861		2.25287		0.443878
161411	carboxypeptidase D [EC:3.4.17.-]		1018.24	1145.37	9021.24	6619.47		0.111455		7.229		0.138332
161519	putative RNA methylase		2301.73	4111.62	6082.97	7134.74		0.110087		2.06097		0.485209
161986	GPI deacylase		1390.69	1523.99	2980.05	3292.97		0.0318343		2.15221		0.464638
163784	BTB/POZ domain containing protein 2		4325.74	3397.18	8009.12	8126.31		0.0661815		2.08929		0.478631
164094	matrix metalloproteinase 19 [EC:3.4.24.-]		171.313	387.06	667.368	569.204		0.153416		2.2146		0.451549
165257	similar to putative exosome complex exonuclease RRP42		3320.32	3683.05	7953.62	7373.15		0.0123914		2.18848		0.456938
165261	NvFoxA (AAS13442.1)		14576.6	11145.9	43977.7	33054.9		0.108759		2.99475		0.333917
166480	Optic atrophy 3 protein		2499.3	3335.99	5597.37	7164.74		0.0907328		2.18705		0.457236
166581	Glycolipid transfer protein (GLTP)		1630.41	1843.65	3253.12	4380.91		0.15815		2.19744		0.455076
167688	PBS lyase HEAT-like repeat-containing protein		4833.93	4614.18	9963.35	9000.14		0.0532584		2.00712		0.498226
168119	ABC transporter		1008.66	1817.97	3020.62	3210.08		0.133357		2.20429		0.453662
168328	Ribonucleases P/MRP protein subunit POP1		370.252	1138.7	1484.27	1963.55		0.189705		2.28492		0.437653
168601	similar to RIKEN cDNA 5730457F11		6047.18	7082.18	13939.6	12390.4		0.0275061		2.00542		0.498648
168689	predicted hypotethical protein		1155.87	932.506	3019.9	2589.68		0.0377968		2.6861		0.372288
168810	similar to CG9882-PA		2721.53	3490.07	7918.24	5569.68		0.172022		2.17141		0.460531
170524	Trypsin III precursor		52.2394	36.1581	107.966	97.5153		0.0366786		2.32452		0.430197
171297	similar to 1-acylglycerolphosphate acyltransferase-epsilon		2685.15	2849.84	8412.24	8353.66		0.00375794		3.02907		0.330134
171796	lipase, gastric		97.6298	126.439	392.059	187.118		0.328835		2.58482		0.386874
171978	hypothetical protein		518.632	3205.53	3575.02	3909.16		0.392255		2.00963		0.497604
172658	U11/U12 snRNP 25 kDa protein (Minus-99 protein)		1406.8	1779.99	4005.08	3573.99		0.0174041		2.37827		0.420473
173611	similar to ankyrin repeat, family A (RFXANK-like), 2		4364.18	5514.02	15046.9	12034.7		0.078606		2.74155		0.364757
173851	zinc finger protein 85 (HPF4, HTF1)		1010.2	1206.91	5929.64	4757.68		0.0803364		4.82038		0.207453
175230	Probable G-protein coupled receptor No18		2613.37	2097.8	4767.93	4718.05		0.0662271		2.01351		0.496645
175850	Histone H2B		3188.18	12556.7	17541.7	15921.5		0.302646		2.12534		0.470513
176704	Histone H2A		3800.68	11083.5	20224.6	14938.7		0.165022		2.36247		0.423287
176747	Histone H2A		2986.4	7554.37	11135.5	10701.4		0.242066		2.07166		0.482705
176824	Histone H4		4246.38	8447.58	16481.4	12881.3		0.0974648		2.31312		0.432317
177548	myosin IB		2150.67	2994.49	4863.24	5839.12		0.0517505		2.08008		0.480751
179752	Cytochrome b5		1534.18	2313.57	4072.18	4256.18		0.0951332		2.16447		0.462006
180130	similar to Ribose-phosphate pyrophosphokinase I (Phosphoribosyl pyrophosphate synthetase I) (PPRibP) (PRS-I)		3261.39	5021.1	8626.74	10803.5		0.0618399		2.34594		0.426269
180632	4-coumarate--CoA ligase 1 (4CL 1) (4-coumaroyl-CoA synthase 1)		64.9757	389.224	579.02	713.089		0.199404		2.8448		0.351519
181859	Ribosomal protein S4		2662.94	3140.33	5353.24	6338.24		0.0630579		2.01464		0.496367
185021	Dimethylaniline monooxygenase [N-oxide-forming] 2 (Pulmonary flavin-containing monooxygenase 2) (FMO 2) (Dimethylaniline oxidase 2) (FMO 1B1)		453.025	396.149	837.24	987.703		0.067474		2.14908		0.465315
185757	predicted Heavy metal transport/detoxification protein		2497.26	2637.83	7196.86	7628.33		0.0165391		2.88704		0.346375
186588	Omega-6 fatty acid desaturase, endoplasmic reticulum isozyme 1		2219.48	1945.26	4780.18	5259.12		0.0181209		2.41054		0.414844
187332	NvFoxB (ABA03229.1)		9032.28	13032.2	48732.5	48105.2		0.0301441		4.38885		0.22785
188289	Calmodulin (CaM)		1952.12	1942.95	13842	11040.2		0.084488		6.38813		0.15654
189079	macrophage migration inhibitory factor (glycosylation-inhibiting factor)		1137.04	687.078	2083.05	1703.87		0.0824375		2.07603		0.481689
189257	NvMos2 prediction		136.511	282.89	538.953	736.43		0.0824271		3.04097		0.328843
189527	similar to TNF-induced protein		4511.23	5188.7	9239.99	11581.9		0.110531		2.1466		0.465852
190688	hypothetical protein		480.205	393.078	1220.62	678.428		0.303457		2.1746		0.459854
191325	Sugar transporter		2755.74	3937.68	7007.43	7082.39		0.0997414		2.10503		0.475054
191409	interferon, gamma-inducible protein 30		22.1601	28.2253	72.0551	41.2322		0.280681		2.24842		0.444758
194295	Alpha-1B adrenergic receptor (Alpha 1B-adrenoceptor) (Alpha 1B-adrenoreceptor)		35.1586	37.2054	128.59	32.9649		0.522113		2.23253		0.447923
194914	NvWnt4 (AAV87174.1)		3412.05	3436.85	8607.09	7615.59		0.0669364		2.36865		0.422181
195431	PREDICTED: similar to magnesium-dependent phosphatase-1		2326.07	2628.56	4965	5510.99		0.0255532		2.11438		0.472951
195516	hypothetical protein		117.214	266.911	442.054	534.534		0.099715		2.54237		0.393334
195934	Histone H4		4603.55	5264.26	12938.8	13154.4		0.0148247		2.64428		0.378175
196006	CG31613 gene product		1635.7	6511.56	13559.5	11914.7		0.146207		3.12673		0.319823
196014	Histone H4		4571.21	6630.96	14184.9	13355.1		0.0498994		2.45846		0.406759
196022	Histone H2A		3672.97	8546.43	16621.6	14962.9		0.128196		2.58478		0.386881
196043	CG31613 gene product		1114.87	5865.16	12779.3	11489.1		0.150794		3.47683		0.287618
196074	PREDICTED: novel ubiquitin-protein ligase protein-like		126.492	141.973	352.878	239.851		0.208033		2.20784		0.452931
196095	peptide synthase like condensation domain		1872.37	2314.69	3808.73	4606.05		0.0679893		2.00971		0.497584
196236	Integrin alpha-X precursor (Leukocyte adhesion glycoprotein p150,95 alpha chain) (Leukocyte adhesion receptor p150,95) (CD11c)		103.722	78.8972	237.972	251.855		0.018471		2.68223		0.372824
196253	Orexigenic neuropeptide QRFP receptor (G-protein coupled receptor 103) (SP9155) (AQ27)		60.9818	78.8972	254.904	57.288		0.542867		2.23187		0.448054
196297	hypothetical protein		132.745	75.0083	156.016	292.66		0.301155		2.15966		0.463036
196312	Vesicular GABA transporter (Uncoordinated protein 47)		141.998	89.7583	396.72	232.409		0.225974		2.71461		0.368377
196320	Neuromedin K receptor (NKR) (Neurokinin B receptor) (NK-3 receptor) (NK-3R) (Tachykinin receptor 3)		218.926	203.357	1216.55	1218.38		0.00436498		5.7661		0.173427
196328	Probable G-protein coupled receptor C52B11.3		30.5654	120.047	277.251	361.443		0.0582688		4.24063		0.235814
196376	HUMAN Collagen alpha 1(XII) chain precursor		24.4178	19.748	67.853	26.6223		0.435194		2.13911		0.467485
196441	Nucleolin (Protein C23)		78.9864	158.422	623.916	165.561		0.43706		3.3254		0.300716
196813	Tubulin beta-4 chain (Beta-4 tubulin)		715.827	526.178	1931.24	1524.98		0.0735666		2.78278		0.359353
196837	protease, serine, 23		168.369	123.125	283.639	355.865		0.0732235		2.19388		0.455813
196866	hypothetical protein		235.82	304.374	728.615	945.178		0.0956883		3.0985		0.322737
196879	CG3216 gene product from transcript CG3216-RA		20.0472	32.8115	66.5911	56.4933		0.0544766		2.32856		0.429451
196943	similar to hypothetical protein F55B11.3 - Caenorhabditis elegans		167.249	133.993	320.81	460.582		0.164568		2.5939		0.38552
197000	Arginine kinase (AK)		51.1813	96.0127	202.468	96.4143		0.368244		2.03053		0.492482
197176	cytochrome P450, subfamily 1B, polypeptide 1		23.165	24.1314	107.005	18.5076		0.539201		2.65374		0.376826
197202	Solute carrier family 23 member 2 (Sodium-dependent vitamin C transporter 2) (mSVCT2) (Na(+)/L-ascorbic acid transporter 2) (Yolk sac permease-like molecule 2)		90.5514	42.7493	198.04	154.614		0.0778069		2.64556		0.377992
197240	hypothetical protein		254.531	363.362	692.678	581.553		0.0518725		2.06222		0.484915
197288	NvNK-like 13 (ABG67821.1)		81.2273	100.194	1685.87	1402.12		0.060917		17.021		0.0587509
197300	similar to hypothetical protein FLJ33990		1681.61	2529.78	4128.71	4406.87		0.0972317		2.02678		0.493392
197339	ficolin (collagen/fibrinogen domain containing) 3 (Hakata antigen)		84.2658	83.6638	159.59	185.783		0.0931508		2.05666		0.486226
197347	Globin I		661.644	789.736	6509.22	6844.81		0.00766423		9.20092		0.108685
197426	similar to PR-domain zinc finger protein 7 isoform		170.384	251.492	536.668	530.088		0.0779527		2.5286		0.395476
197457	integral membrane-associated protein 1		99.7955	269.067	353.597	409.181		0.233995		2.06792		0.483578
197664	similar to RIKEN cDNA 4933439F10		308.529	334.398	693.243	636.11		0.0254964		2.06766		0.483639
197701	similar to 2210021J22Rik protein		280.439	421.005	769.928	753.097		0.10383		2.17127		0.460559
197748	unclear (some similarity to ribosomal protein L5), gene found by Glimmer		50.8451	53.7139	147.249	109.457		0.153223		2.45513		0.407311
197901	hypothetical protein		577.702	727.865	1659.79	1351.12		0.0701899		2.3062		0.433613
197921	D(1B) dopamine receptor (D(5) dopamine receptor)		435.394	914.615	2227.62	2158.44		0.094003		3.24891		0.307796
197968	Melatonin receptor type 1A (MEL-1A-R) (CKA)		85.0623	124.773	414.554	406.009		0.0335885		3.91051		0.255721
197971	Intelectin-1 precursor (Intestinal lactoferrin receptor) (Galactofuranose binding lectin) (Endothelial lectin HL-1) (Omentin)		88.4458	105.541	238.921	169.878		0.181228		2.10735		0.474529
197998	Leucine-rich repeat-containing G-protein coupled receptor 5 precursor		352.746	206.877	673.803	449.366		0.190495		2.00701		0.498253
198093	predicted lectin/ or something else..		790.553	1069.8	2332.49	2215.05		0.037296		2.44445		0.40909
198298	Ficolin-2 precursor (Collagen/fibrinogen domain-containing protein 2) (Ficolin-B) (Ficolin B) (Serum lectin p35) (EBP-37) (Hucolin) (L-Ficolin)		31.5101	53.7139	258.694	96.9069		0.339228		4.17254		0.239662
198407	Spore germination protein gerIA		130.905	124.402	289.898	255.68		0.0662192		2.13695		0.467958
198480	histamine receptor H 2		27.2992	42.7493	193.03	31.5311		0.513225		3.2058		0.311934
198548	Probable G-protein coupled receptor 19 (GPR-NGA)		30.8223	46.7925	108.455	107.842		0.0726187		2.7868		0.358835
198607	Tachykinin-like receptor at 86C		163.952	139.611	361.193	385.816		0.00604402		2.4608		0.406372
198816	CD63 antigen		125.45	88.0585	223.441	278.126		0.0608852		2.34917		0.425683
198894	glutamate receptor, metabotropic 3		30.734	38.2027	154.934	54.7179		0.392963		3.04122		0.328816
199087	Rhodopsin-like GPCR superfamily		122.311	474.098	4134.96	2936.46		0.0950523		11.8566		0.0843409
199093	Histamine H2 receptor (H2R) (Gastric receptor I)		445.767	403.151	1414.76	1200.8		0.0673776		3.08105		0.324565
199277	ATP-dependent DNA helicase, putative [EC:3.6.1.3] [KO:K01509]		311.401	372.199	537.502	863.347		0.26256		2.04922		0.487989
199298	D(1A) dopamine receptor		880.246	644.313	3952.74	4198.96		0.0026596		5.34692		0.187023
199301	Conodipine-M alpha chain		26.1874	29.8858	61.5691	54.6415		0.0336288		2.07248		0.482514
199377	Muscarinic acetylcholine receptor M3		74.2216	69.793	212.791	156.624		0.153565		2.56512		0.389845
199428	Chymotrypsinogen B [Contains: Chymotrypsin B chain A | Chymotrypsin B chain B | Chymotrypsin B chain C]		22.814	26.1513	97.4835	61.8164		0.196398		3.25332		0.307378
199475	similar to abnormal cell LINeage LIN-41		23.7124	15.7214	32.8741	50.2174		0.200587		2.10711		0.474583
199560	similar to Gpr19 protein		27.9002	33.057	91.7369	40.9836		0.39		2.17727		0.45929
199620	Substance-P receptor (SPR) (NK-1 receptor) (NK-1R) (Tachykinin receptor 1)		24.7802	20.8475	98.2055	25.9219		0.473406		2.72044		0.367588
199676	hypothetical protein		85.793	104.395	294.019	94.3942		0.501366		2.04226		0.489655
199702	similar to CG32425-PA		34.383	105.549	212.308	81.1649		0.437806		2.09725		0.476815
199759	Involucrin		640.523	842.115	1746.85	1368.58		0.0939101		2.10127		0.475902
199838	hypothetical protein		19.6961	22.477	60.6858	24.241		0.44858		2.01377		0.496582
199844	somatostatin receptor 4		167.249	162.049	1440.8	833.553		0.192627		6.90666		0.144788
199846	gastrin-releasing peptide receptor		56.6551	66.016	506.413	621.793		0.0710965		9.19699		0.108731
199875	Tachykinin-like peptides receptor 99D (dTKR)		38.0257	33.7482	90.7827	59.9079		0.231986		2.09952		0.4763
199932	mitochondrial ribosomal protein L33		971.99	634.581	1437.64	2341.37		0.220972		2.35222		0.425131
199950	Polyposis locus protein 1 homolog (TB2 protein homolog) (GP106)		25.8555	17.1755	51.2408	36.1581		0.156042		2.03107		0.492352
199997	Beta-1 adrenergic receptor (Beta-1 adrenoceptor) (Beta-1 adrenoreceptor) (BETA1AR)		41.5203	64.6305	173.076	50.5876		0.510234		2.10703		0.474601
200069	similar to 1110064L07Rik protein		188.106	135.409	322.909	334.219		0.0878659		2.03122		0.492316
200073	Protein C10orf118 homolog		30.55	59.7494	222.168	123.291		0.213791		3.8257		0.26139
200081	T-box 15 prediction		69.53	123.4	255.18	260.706		0.102249		2.67396		0.373977
200356	Foxq2 prediction		565.178	463.991	2490.94	1984.24		0.0827885		4.34835		0.229972
200362	CKLF-like MARVEL transmembrane domain-containing protein 4		110.424	135.287	329.714	166.566		0.362908		2.01978		0.495104
200416	CKLF-like MARVEL transmembrane domain-containing protein 4		325.784	481.99	1291.37	775.683		0.225467		2.55894		0.390786
200442	Neuronal pentraxin-1 precursor (NP1) (Neuronal pentraxin I) (NP-I)		309.366	185.571	627.983	464.138		0.109411		2.20659		0.453188
200446	predicted HUMAN Probable cation-transporting ATPase 13A3		421.44	413.927	935.002	876.339		0.0353792		2.16832		0.461187
200447	Bullous pemphigoid antigen 1 isoforms 1/2/3/4/5/8 (230 kDa bullous pemphigoid antigen) (BPA) (Hemidesmosomal plaque protein) (Dystonia musculorum protein) (Dystonin)		133.701	200.007	324.525	360.006		0.0698836		2.05128		0.487499
200448	Bombesin receptor subtype-3 (BRS-3)		280.743	248.808	498.303	958.721		0.292099		2.75143		0.363447
200449	predicted hypotethical protein		135.742	127.256	315.266	322.826		0.000987601		2.42622		0.412163
200451	Beta-hexosaminidase (N-acetyl-beta-glucosaminidase) (Beta-N-acetylhexosaminidase) (Chitobiase)		71.1799	62.5084	270.022	109.457		0.367793		2.83854		0.352294
200452	Neuronal pentraxin-1 precursor (NP1) (Neuronal pentraxin I) (NP-I) (47 kDa taipoxin-binding protein)		45.9306	106.774	277.251	115.442		0.358655		2.57159		0.388864
200528	Coagulation factor V precursor (Activated protein C cofactor) [Contains: Coagulation factor V heavy chain | Coagulation factor V light chain]		41.8192	45.5133	76.8607	102.357		0.166036		2.05213		0.487299
200639	Extensin precursor (Cell wall hydroxyproline-rich glycoprotein)		240.87	238.519	665.678	391.574		0.281945		2.20541		0.45343
200651	PRDM6_HUMAN PR-domain zinc finger protein 6		45.0091	61.289	106.283	143.923		0.122235		2.35382		0.424841
200659	T-cell acute lymphocytic leukemia-1 protein (TAL-1 protein) (Stem cell protein)		35.1586	80.1731	167.312	98.1849		0.230479		2.30203		0.4344
200722	Melanocortin-4 receptor (MC4-R)		35.1586	29.3817	42.4604	93.8116		0.39328		2.11142		0.473614
200812	Beta,beta-carotene 15,15'-monooxygenase (Beta-carotene dioxygenase 1)		26.7413	23.2753	56.6551	43.899		0.137521		2.01041		0.49741
200866	one morphogenetic protein receptor, type II		105.549	78.8972	755.615	583.928		0.0875646		7.2625		0.137694
200867	tgfB receptor prediction?		293.832	213.435	805.824	537.178		0.174843		2.64752		0.377711
200918	predicted Rhodopsin-like GPCR superfamily		730.24	1126.49	2218.6	2695.55		0.0413995		2.64667		0.377833
201028	Forkhead box protein Q1 (Hepatocyte nuclear factor 3 forkhead homolog 1) (HNF-3/forkhead-like protein 1) (HFH-1) (HFH-1l)		339.394	674.912	1886.55	1116.07		0.197316		2.96028		0.337806
201156	AT hook motif, putative		53.0388	30.4279	42.4604	182.987		0.494196		2.70104		0.370227
201202	Sprouty3 -like gene		29.4056	38.5403	123.389	34.9666		0.491792		2.33061		0.429072
201216	adrenergic receptor, beta 3		28.1698	30.2965	76.8607	58.7099		0.143051		2.31878		0.431261
201232	ddi:ng6328 prespore protein MF12		451.241	457.928	1036.43	957.678		0.0447024		2.19333		0.455929
201322	everse transcriptase (RNA-dependent DNA polymerase)		688.887	619.894	1177.87	1481.6		0.12648		2.03201		0.492122
201439	Adrenocorticotropic hormone receptor (ACTH receptor) (ACTH-R) (Melanocortin-2 receptor) (MC2-R) (Adrenocorticotropin receptor)		19.1754	26.1505	36.2702	54.5906		0.212176		2.00461		0.49885
201445	Zn finger protein		43.161	94.2198	146.67	172.055		0.12684		2.32001		0.431033
201492	Peptidase, eukaryotic cysteine peptidase active site		100.349	135.14	322.303	249.552		0.0906283		2.42837		0.411799
201526	similar to bM573K1.5 (novel Ulp1 protease family member)		172.153	195.41	469.976	365.895		0.125332		2.27409		0.439736
201650	Coagulation factor V precursor (Activated protein C cofactor) [Contains: Coagulation factor V heavy chain | Coagulation factor V light chain]		105.596	65.834	236.683	150.612		0.201351		2.2592		0.442634
201822	Fukutin-related protein		416.09	195.013	571.377	665.666		0.177767		2.02428		0.494003
201829	dopamine receptor 5		31.1318	26.1192	78.288	44.753		0.294643		2.14915		0.4653
201849	kynurenine 3-hydroxylase		1867.74	1312.12	3959.12	3968.49		0.0740933		2.49307		0.401112
201944	predicted SRC oncogene related family member		45.6004	47.0917	99.5793	106.775		0.0331128		2.22623		0.449189
202148	Translation initiation factor IF-2		18.38	31.1592	23.4068	111.28		0.508111		2.71879		0.36781
202155	Rhodopsin-like GPCR superfamily		476.72	516.76	1920.18	1595.87		0.0775078		3.53912		0.282556
202172	Tyramine receptor 1 (Tyr-Loc1)		49.0333	68.3421	646.498	860.594		0.0950581		12.8399		0.077882
202181	predicetd transmembrane protein 151B		33.9668	22.9383	84.0788	68.8609		0.0437197		2.68763		0.372075
202195	CE06018		5500.27	2199.91	9273.3	7563.23		0.173462		2.18651		0.45735
202318	Protein C9orf125 homolog		217.207	186.57	466.197	468.526		0.0356872		2.31495		0.431974
202369	Basic salivary proline-rich protein 2 (Salivary proline-rich protein) (Con1 glycoprotein) [Contains: Basic peptide P-F]		50.2044	116.28	244.724	184.946		0.099206		2.58085		0.387469
202389	Delayed-early response protein/equilibrative nucleoside transporte		30.6909	24.4674	50.3748	102.326		0.308099		2.76842		0.361217
202424	muscle M-line assembly protein unc-89		97.0701	55.912	165.873	184.968		0.0875116		2.29335		0.436043
202539	pH-response regulator protein palI/RIM9		94.8566	67.0951	223.909	111.28		0.356255		2.06969		0.483165
202556	Down syndrome critical region protein 2 (Leucine-rich protein C21-LRP)		2767.43	3172.68	5816.12	7743.55		0.145119		2.28273		0.438072
202558	Coagulation factor 5/8 type, C-termina		224.03	74.4881	478.796	185.075		0.415276		2.22389		0.449663
202596	predicted A-kinase anchor protein		666.669	956.553	6931.3	7360.52		0.00314155		8.8046		0.113577
202650	similar to kelch family protein Nd1-L		67.6222	85.9979	136.492	197.79		0.185256		2.17603		0.459552
202726	Zinc metalloproteinase nas-13 precursor (Nematode astacin 13)		25.0096	25.0803	84.0788	24.4119		0.506826		2.16592		0.461698
202799	similar to Laminin alpha-3 chain precursor (Nicein alpha subunit)		605.314	454.396	1109.62	1226.1		0.0252741		2.2041		0.453699
202815	predicted electron transporter activity		41.2983	28.9095	75.1321	84.5645		0.0337804		2.27463		0.439632
202868	Lysostaphin precursor (Glycyl-glycine endopeptidase)		22.1601	22.477	91.7369	27.352		0.453917		2.66794		0.374822
202870	Type I iodothyronine deiodinase (Type-I 5'deiodinase) (DIOI) (Type 1 DI) (5DI)		40.0897	47.1609	165.233	49.0507		0.471156		2.45596		0.407172
202896	RFamide-related peptide receptor		144.046	214.549	462.298	382.933		0.0456066		2.35706		0.424257
203005	cal:orf19.207 extremely serine rich protein		296.326	335.647	994.74	600.865		0.244197		2.5248		0.396071
203225	neuromedin U receptor 2 [KO:K05053]		35.5797	36.1581	51.0015	103.544		0.359927		2.15432		0.464184
203229	K+ channel, two pore		98.2255	125.016	549.017	905.681		0.177736		6.51627		0.153462
203241	regulating synaptic membrane exocytosis 1		469.597	582.47	1136.46	1175.5		0.0366984		2.19754		0.455054
203298	predicted Myophilin		125.521	72.4685	530.865	430.612		0.0412522		4.8562		0.205922
203350	rotein C19orf15 homolog precursor		42.8578	51.8931	151.086	47.3738		0.499231		2.09454		0.477431
203407	dentin sailophosphoprotein		359.012	492.423	800.845	1092.68		0.130304		2.22392		0.449656
203501	Keratin-associated protein 10-2 (Keratin-associated protein 10.2) (High sulfur keratin-associated protein 10.2) (Keratin-associated protein 18-2) (Keratin-associated protein 18.2)		25.0096	25.6449	77.9441	25.7212		0.495218		2.04652		0.488635
203504	Mitochondrial carnitine/acylcarnitine carrier protein (Carnitine/acylcarnitine translocase) (CAC) (mCAC)		60.6887	126.513	213.906	230.927		0.140988		2.37622		0.420836
203583	uromodulin (uromucoid, Tamm-Horsfall glycoprotein)		62.5777	50.958	151.682	82.2076		0.327191		2.06005		0.485425
203585	Somatostatin receptor type 5 (SS5R)		82.7611	129.379	221.816	245.632		0.0686577		2.20349		0.453825
203589	HYPOTHETICAL 73.7 KD PROTEIN Y4FB		3368.85	3749.8	8177.43	8064.24		0.0167162		2.28157		0.438296
203593	Coagulation factor VIII precursor (Procoagulant component)		39.5775	33.1559	88.0585	80.1432		0.0127842		2.31258		0.432418
203594	similar to hypothetical protein		542.756	276.805	1325.72	844.299		0.167899		2.64778		0.377675
203717	hypothetical protein		112.87	188.972	216.634	427.117		0.330774		2.13274		0.46888
203802	predicted potassium channel tetramerisation domain		1435.7	1545.93	4550.43	4605.02		0.00241178		3.07062		0.325667
203861	Ectonucleotide pyrophosphatase/phosphodiesterase 5 precursor (E-NPP5) (NPP-5)		205.577	345.406	934.428	681.977		0.0951005		2.93367		0.340869
203881	interleukin 2 receptor, gamma chain		276.188	388.497	764.668	672.428		0.0363844		2.16207		0.46252
204049	Trace amine receptor 6 (TaR-6)		82.5189	202.294	341.079	432.679		0.0909533		2.71672		0.368091
204149	predicted enterin neuropeptides-like		28.1698	45.8801	117.332	144.233		0.0390478		3.53229		0.283103
204200	predicted Transcription factor HES-1 (C-HAIRY1)		4166.24	4195.77	12730.9	12149.8		0.0220556		2.97544		0.336084
204297	predicted folylpolyglutamate synthase, mitochondrial		142.234	92.5353	375.688	354.697		0.0354184		3.11108		0.321432
204344	serine/threonine-protein kinase Pim-3		40.9898	41.9733	106.283	61.4592		0.309503		2.02189		0.494586
204349	predicted amino acid kinase		701.963	538.75	1964.43	1738.12		0.0167631		2.98421		0.335097
204381	Severin		169.689	236.849	843.489	639.74		0.0930213		3.64844		0.27409
204466	predicted metabotropic glutamate receptor-like		76.3868	54.893	1164.18	1260.18		0.0203745		18.4671		0.0541504
204629	similar to RIKEN cDNA 1110011E12		735.287	606.115	1718.14	1655.12		0.0157533		2.51473		0.397658
204664	Peptidase, eukaryotic cysteine peptidase active site bhlh		451.709	858.928	1687.18	1383.6		0.0827741		2.34296		0.42681
204729	predicted Reticulocyte binding protein 1 precursor		943.24	684.34	1873.58	1663.93		0.0320204		2.17348		0.460093
204809	predicted Complement component C6 precursor		652.99	376.43	3102	3262.62		0.00862794		6.18272		0.161741
204832	armadillo repeat protein (psychodilo)		112.87	162.938	452.949	290.091		0.189709		2.69405		0.371188
204863	Capsule biosynthesis protein capA		44.4327	29.4197	203.965	54.263		0.432658		3.49654		0.285997
204907	similar to hypothetical protein FLJ20189		1947.18	710.46	4196.93	4209.18		0.134875		3.163		0.316156
204932	Tryptophanase (L-tryptophan indole-lyase) (TNase)		353.822	718.213	3502.15	3744.68		0.0084762		6.75988		0.147932
204949	DNA segment, Chr 17, human D6S56E 3		68.7506	61.9897	196.852	84.0701		0.409445		2.1487		0.465397
205072	endothelial differentiation sphingolipid G-protein-coupled receptor 1		71.1202	50.6808	193.65	276.251		0.131513		3.85794		0.259206
205091	hypothetical protein		32.523	41.7146	95.0226	65.5367		0.185081		2.16278		0.462369
205193	mitogen-activated protein kinase kinase - MEK		370.173	422.957	982.748	778.678		0.11439		2.22085		0.450277
205216	PREDICTED: mammal-like melanopsin 1-like [Danio rerio]		234.329	245.178	497.949	487.252		0.000907459		2.05461		0.486709
205230	Neuromedin K receptor (NKR) (Neurokinin B receptor) (NK-3 receptor) (NK-3R) (Tachykinin receptor 3)		1137.67	436.117	2195.57	2207.24		0.154664		2.79759		0.35745
205278	neuromedin U receptor 2		24.6441	33.2724	58.1392	81.6729		0.145899		2.41403		0.414245
205382	tetratricopeptide repeat (TPR)-containing protein		1021.37	974.695	1958.49	2095.41		0.0258058		2.03095		0.492381
205414	predicted protein-kinase, interferon-inducible double stranded RNA dependent inhibitor, repressor of (P58 repressor)		229.389	318.528	648.9	692.74		0.0353855		2.44862		0.408393
205452	predicted Rhodopsin-like GPCR superfamily		157.926	112.292	341.564	291.837		0.0333667		2.34404		0.426614
205458	hypocretin receptor 1		78.7106	79.7345	237.956	100.349		0.415756		2.13515		0.46835
205490	collagen, type V, alpha 3		25.4721	25.02	72.1039	38.8962		0.319495		2.19837		0.454883
205566	Arachidonate 5-lipoxygenase (5-lipoxygenase) (5-LO)		57.6944	42.7466	215.296	67.1841		0.433291		2.81239		0.355569
205676	DNA segment, Chr 17, human D6S56E 3		67.3998	175.435	214.549	318.236		0.192665		2.19402		0.455785
205750	Spectrin alpha chain, brain (Spectrin, non-erythroid alpha chain) (Alpha-II spectrin) (Fodrin alpha chain)		21.922	28.2253	67.853	32.9649		0.378081		2.01044		0.497405
205917	predicted FH2 domain-containing protein		841.963	1142.82	8875.98	8109.49		0.0158706		8.55783		0.116852
205949	Saccharopine dehydrogenase [NAD+, L-lysine-forming] (Lysine--2-oxoglutarate reductase) (SDH)		68.7506	81.892	281.795	132.948		0.324911		2.75316		0.36322
205951	ddi:ng230 putative serine-threonine protein kinase MkcB		64.2315	63.2858	183.444	96.4143		0.3304		2.19467		0.45565
206035	UNC93 homolog A		78.8972	59.7494	217.274	161.124		0.117813		2.72922		0.366404
206040	predicted neuroblast differentiation-associated protein AHNAK		341.079	463.991	2726.69	3063.12		0.0245741		7.19168		0.13905
206044	hypothetical protein		19.2957	16.0363	48.0471	24.5573		0.354075		2.05492		0.486637
206090	predicted Rhodopsin-like GPCR superfamily		155.302	151.503	821.24	739.865		0.0408339		5.08827		0.19653
206093	predicted GPCR, family 3, metabotropic glutamate receptor-like		1683.99	2093.54	5080.12	4805.18		0.010443		2.61687		0.382136
206101	Opsin-3 (Encephalopsin) (Panopsin)		614.644	315.731	1387.25	1242.12		0.0675604		2.82614		0.35384
206207	Peptidase S1, chymotrypsin		30.8703	35.2956	91.7369	60.3592		0.21715		2.29871		0.435027
206210	hypothetical protein		1040.55	983.087	2884.93	2301.87		0.113222		2.5631		0.390152
206222	Resistin precursor (Cysteine-rich secreted protein FIZZ3) (Adipose tissue-specific secretory factor) (ADSF) (C/EBP-epsilon regulated myeloid-specific secreted cysteine-rich protein) (Cysteine-rich secreted protein A12-alpha-like 2)		304.965	371.575	1225.76	422.867		0.438488		2.43685		0.410365
206225	Adenosine A2b receptor (Adenosine receptor 2b)		54.3282	49.046	125.644	155.416		0.0971687		2.71886		0.367802
206236	Beta-2 adrenergic receptor (Beta-2 adrenoceptor) (Beta-2 adrenoreceptor)		78.8972	108.913	518.54	899.615		0.189318		7.55098		0.132433
206295	hypothetical protein		2338.72	1313.42	4394.62	4052.05		0.106766		2.3128		0.432376
206305	predicted FAM60A (Tera protein)		1192.25	1603.67	3746.78	3544.88		0.0264314		2.60796		0.383441
206334	Red fluorescent protein eqFP611 (GFP-like chromoprotein)		145.065	170.237	373.955	401.179		0.0065878		2.45838		0.406771
206387	Complex 1 LYR protein		953.178	944.933	2272.75	2515.07		0.0530105		2.52241		0.396446
206414	hypothetical protein		2414.31	2474.21	4646.45	6275.52		0.167468		2.23421		0.447586
206419	Ubiquitin ligase MYLIP (Myosin regulatory light chain interacting protein) (MIR)		315.356	293.493	705.339	601.313		0.0830111		2.1461		0.465961
206434	hypothetical		2647.91	1315.74	4818.31	3768.14		0.11894		2.1663		0.461617
206524	Hypothetical 17.1 kDa protein in PUR5 3'region		974.178	501.328	1621.05	1500.41		0.160242		2.11552		0.472697
206573	G protein-coupled receptor 10		29.7454	26.4908	93.0744	28.316		0.497793		2.15858		0.463267
206598	similar to hypothetical protein		285.975	413.493	744.928	676.678		0.0632684		2.03241		0.492027
206642	hypothetical protein		14.0907	22.5427	40.5454	38.3215		0.107556		2.15287		0.464497
206683	protease inhibitor/seed storage/lipid transfer protein (LTP) family protein		140.587	139.929	382.532	298.792		0.131102		2.42883		0.411721
206706	hypothetical protein		189.549	104.563	295.48	404.157		0.105622		2.37882		0.420377
206732	predicted Rhodopsin-like GPCR superfamily		25.0096	29.399	167.312	147.954		0.0379807		5.7944		0.17258
206903	hypothetical protein		42.6276	50.5618	192.872	42.1103		0.519258		2.52155		0.396581
206959	G protein-coupled receptor 83		20.1108	32.8115	67.9858	85.8631		0.0533649		2.90707		0.343989
207016	Chondroitin ABC lyase I precursor (Chondroitinase ABC) (Chondroitin sulfate lyase) (Chondroitin ABC eliminase)		85.3244	59.1878	237.336	141.835		0.227438		2.6238		0.381127
207019	G protein-coupled receptor 10		26.5708	19.3313	82.4979	40.3767		0.312039		2.67688		0.373569
207109	predicted Rhodopsin-like GPCR superfamily		461.378	516.303	2558.25	2537.64		0.003026		5.21222		0.191857
207110	alanyl (membrane) aminopeptidase		780.544	746.419	1992.05	1817.24		0.0415033		2.49469		0.400852
207143	Zinc finger CW-type PWWP domain protein 2		694.961	474.454	1349.86	1163.12		0.0455273		2.14893		0.465348
207189	predicted Rhodopsin-like GPCR superfamily		216.463	284.151	612.803	560.428		0.0187774		2.34358		0.426697
207192	tigger transposable element derived 4 homolog		299.946	240.958	561.865	644.303		0.0286449		2.22991		0.448449
207256	hypothetical protein		48.2183	304.374	654.428	495.354		0.141868		3.26093		0.306661
207296	protein tyrosine phosphatase, receptor type, D [EC:3.1.3.48]		73.4887	53.7139	189.072	136.261		0.132533		2.5576		0.390992
207412	Pathogen Related in Sc, contains homology to the plant PR-1 class of pathogen related proteins. The protein sequence is over 60% identical with the Pry2p & Pry3p over 145 resid. PRY1 is >35% identical (50% similar) to tobacco PR-1c protein.		57.9837	54.893	157.864	78.0823		0.365844		2.0903		0.4784
207488	Lipolytic enzyme		489.838	583.49	1524.9	907.145		0.265632		2.26589		0.441328
207494	Fanconi anemia, complementation group E		878.738	1263.6	2220.72	2362.91		0.070343		2.13955		0.467388
207526	adenosine A2a receptor		348.094	462.803	813.99	826.259		0.0844674		2.02276		0.494375
207576	Zn-finger, TRAF type		32.3853	32.7612	74.7417	64.7119		0.0850364		2.14062		0.467155
207607	hypothetical protein		33.7812	53.9248	301.504	132.622		0.285125		4.94979		0.202029
207608	ddi:ng1497 no hits		190.392	412.242	1466.3	955.473		0.133451		4.01865		0.24884
207615	immunoglobin/major histocompatibility complex		28.0505	20.7529	130.714	23.2633		0.506359		3.15505		0.316952
207701	eukaryotic translation initiation factor 2B, subunit 3 gamma, 58kDa		348.665	521.928	1311.03	926.101		0.132096		2.56967		0.389155
207743	Creatine kinase, flagellar		43.7805	34.5191	165.233	58.6829		0.400826		2.85974		0.349682
207779	Pancreatic secretory granule membrane major glycoprotein GP2 precursor (Pancreatic zymogen granule membrane protein GP-2) (ZAP75)		236.366	241.537	703.053	809.053		0.0644556		3.16404		0.316052
207782	glycoprotein 2 (zymogen granule membrane)		559.008	265.666	764.082	901.281		0.170683		2.01942		0.495192
207840	roundabout (axon guidance receptor, Drosophila) homolog 2		23.6188	25.4593	37.9194	60.3609		0.270601		2.00253		0.499369
207873	Histamine H2 receptor (H2R) (Gastric receptor I)		360.785	436.016	803.303	1033.05		0.111818		2.30466		0.433903
207874	hypothetical protein		695.803	503.287	1884.1	1461.68		0.0821148		2.79026		0.358389
207875	similar to hypothetical protein FLJ21415		1117.9	596.049	2100.24	1746.9		0.0921611		2.24461		0.445512
207897	Extracellular matrix protein 3 precursor (FREM2 homolog)		81.6771	59.7494	268.621	173.084		0.18144		3.12321		0.320183
207969	Major facilitator superfamily		55.0526	102.922	243.522	113.428		0.349268		2.25954		0.442568
208037	hypothetical protein		34.637	17.403	108.455	23.8363		0.513591		2.54211		0.393374
208057	Adenosine A2b receptor		31.5101	41.7146	130.732	40.9836		0.468887		2.34506		0.426429
208080	Sodium- and chloride-dependent creatine transporter 2 (CT2)		47.4672	279.071	358.468	380.11		0.323961		2.26184		0.442117
208277	hypothetical protein		74.7153	151.503	416.39	172.515		0.361753		2.60326		0.384134
208287	Dentin matrix acidic phosphoprotein 1 precursor (Dentin matrix protein 1) (DMP-1)		222.043	260.163	543.355	455.928		0.0690756		2.07232		0.482551
208345	hypothetical protein		4575.3	4506.41	11487.6	8325.43		0.182282		2.18164		0.458371
208353	NVHD043/ NK-like 12 (ABB86432.1/ ABG67820.1)		2031.88	2851.74	11621.3	13667.3		0.0372492		5.17825		0.193115
208404	Branched-chain-amino-acid aminotransferase-like protein 2		538.303	504.27	1712.51	1276.06		0.13861		2.86652		0.348854
208439	predicted CENP-B protein (centromere binding)		44.2526	29.5047	97.6182	84.969		0.0320197		2.47551		0.403957
208453	hypothetical protein		133.233	236.312	341.079	597.428		0.237838		2.53963		0.393759
208468	predicted hypotethical protein		1001.74	1340.88	2869.48	2439.24		0.0363895		2.26615		0.441277
208492	Neurexin-1-alpha precursor (Neurexin I-alpha)		27.691	26.1008	81.9797	34.9792		0.407041		2.17429		0.459921
208506	Ankyrin repeat and SOCS box protein 2		192.718	224.343	955.178	196.183		0.510358		2.76065		0.362233
208555	ice nucleation protein-like		164.803	165.36	510.435	354.755		0.18026		2.6205		0.381607
208559	spore coat structural protein SP65		134.338	310.216	595.52	515.816		0.121086		2.49989		0.400018
208678	jagged-2 precursor		171.376	297.354	724.24	732.053		0.0797703		3.10689		0.321865
208687	deltaC		144.607	317.451	550.431	558.74		0.165446		2.4005		0.41658
208702	Circumsporozoite protein (CS)		16.7831	19.9532	47.5148	26.8895		0.313477		2.02536		0.493739
208744	hypothetical protein		34.1096	38.0379	125.644	23.6914		0.587377		2.06986		0.483126
208777	similar to hypothetical protein		23.9842	33.5651	97.6182	22.1366		0.56021		2.08091		0.480559
208835	Mediator of RNA polymerase II transcription subunit 12		108.852	298.281	457.491	430.322		0.233202		2.18065		0.45858
208918	nucleoporin 211		688.025	843.376	1563.68	1661.09		0.019452		2.10577		0.474887
208956	predicted Ring finger/ zinc finger protein		182.305	243.938	528.24	602.182		0.0198197		2.65206		0.377066
208994	WINS1 protein with Drosophila Lines (Lin) homologous domain		928.901	952.312	1522.68	2280.86		0.238886		2.02186		0.494595
209044	Adenosine A2a receptor		140.457	138.383	598.553	572.99		0.017495		4.20148		0.238011
209063	potassium channel regulator 1		2527.03	4040.51	6649.05	6711.72		0.139029		2.03437		0.491554
209074	similar to Processing of precursors 1 homolog		118.865	151.503	466.991	385.123		0.0579601		3.15168		0.317291
209129	collagen, type XII, alpha 1		226.602	298.76	987.322	662.055		0.165414		3.13951		0.318521
209130	similar to CG3552-PA		3061.31	3648.05	6811.87	8204.55		0.0699278		2.23813		0.446802
209136	Tubulin delta chain (Delta tubulin)		243.789	287.847	519.67	556.955		0.0120234		2.02511		0.493799
209154	hypothetical protein		833.878	670.365	1771.78	1387.53		0.105845		2.10026		0.476131
209231	similar to , gene product		64.568	60.1456	273.994	100.371		0.386734		3.00179		0.333134
209425	hypothetical protein		280.743	408.641	646.465	771.045		0.0552614		2.0562		0.486335
209435	adenosine A2a receptor [KO:K04266]		108.93	256.318	449.654	399.261		0.159441		2.32422		0.430252
209497	Beta-4C adrenergic receptor (Beta-4C adrenoceptor) (Beta-4C adrenoreceptor)		86.4616	40.7354	243.522	336.021		0.0822794		4.55626		0.219478
209522	predicted Rhodopsin-like GPCR superfamily		112.87	251.768	754.578	601.332		0.0416547		3.71851		0.268925
209534	predicted hypotethical protein		105.549	112.26	314.29	300.443		0.00670254		2.82235		0.354315
209538	predicted Rhodopsin-like GPCR superfamily		659.603	929.415	2842.05	2745.74		0.0251386		3.51651		0.284373
209601	trace amine receptor 3		2023.24	2807.1	7404.37	7061.44		0.0257376		2.99478		0.333914
209642	predicted microneme protein 4		32.9298	40.7354	110.843	45.9497		0.419702		2.12845		0.469826
209644	G protein-coupled receptor 103		86.4616	80.3294	263.239	371.149		0.143398		3.80349		0.262916
209698	Melanocortin-5 receptor (MC5-R)		57.4014	76.223	380.624	201.807		0.238212		4.35872		0.229425
209715	Ras small GTPase, Ras type		292.332	291.623	696.099	817.744		0.0828014		2.5924		0.385743
209734	dopamine receptor D5		41.1023	71.5776	95.5678	135.157		0.150126		2.04761		0.488374
209771	TNF receptor-associated factor 3 (CD40 receptor associated factor 1) (CRAF1) (TRAFAMN)		111.155	89.461	214.197	214.362		0.060395		2.13621		0.468119
209840	Transportin 3		52.2394	33.5651	284.619	144.233		0.242355		4.99802		0.200079
209970	Cytochrome P450 74A1, chloroplast precursor (Allene oxide synthase 1) (Hydroperoxide dehydrase 1)		93.8437	152.897	301.817	307.808		0.0998126		2.47071		0.404742
210076	NvWnt7b (AAW28135.1)		210.649	142.486	442.553	532.553		0.036629		2.76128		0.362151
210077	Hypothetical 99.7 kDa protein in SDL1 5'region precursor		225.52	50.5618	341.079	467.499		0.144606		2.92876		0.341441
210079	Phox/Bem1p		139.168	132.187	267.719	354.697		0.152637		2.29373		0.435971
210193	Substance-K receptor (SKR) (Neurokinin A receptor) (NK-2 receptor) (NK-2R) (Tachykinin receptor 2)		50.8212	35.2956	148.448	67.1411		0.349837		2.50345		0.399448
210291	hypothetical		2025.93	3243.47	5890.94	6431.99		0.0700774		2.33858		0.427609
210333	ATP-dependent DNA helicase recQ		1419.62	1647.26	4609.87	4385.93		0.00289188		2.93321		0.340924
210356	hypothetical protein		36.1515	36.2443	101.013	52.7163		0.341136		2.12345		0.470931
210400	Delta-like protein C precursor (DeltaC protein) (delC)		35.5797	41.8835	95.5678	65.5367		0.207279		2.07976		0.480826
210412	B(0,+)-type amino acid transporter 1 (B(0,+)AT) (Glycoprotein-associated amino acid transporter b0,+AT1)		156.268	391.098	1111.37	1038.68		0.0709675		3.92798		0.254584
210433	Probable muscarinic acetylcholine receptor gar-2		60.3609	59.7494	224.646	106.728		0.324088		2.75891		0.362462
210602	Hypothetical ANK-repeat protein MM0045		84.1903	89.7756	238.921	148.721		0.253207		2.22826		0.448781
210626	similar to elongation protein 4 homolog; PAX6 neighbor gene; chromosome 11 open reading frame 19		195.013	239.046	703.053	320.912		0.36328		2.35905		0.423899
210725	hypothetical protein		44.3531	27.3335	97.5568	65.0826		0.170389		2.26876		0.44077
210816	predicted RET (RTK) receptor		32.8015	44.9847	88.5417	105.037		0.035987		2.4886		0.401832
210881	collagen, type I, alpha 1		139.924	119.338	283.813	244.205		0.0497116		2.03663		0.491008
211018	hypothetical protein		215.912	272.803	468.413	595.678		0.0969383		2.17732		0.45928
211129	similar to NIMA-related protein kinase (Pfnek-1)		98.1176	75.1217	368.315	214.362		0.222616		3.36342		0.297316
211178	Peptidase, metallopeptidases		144.795	82.7611	292.27	175.684		0.247997		2.05643		0.48628
211309	Flotillin-2 (Reggie-1) (REG-1)		20.2272	20.2925	45.3732	53.5454		0.0884948		2.44125		0.409627
211333	LINE-1 reverse transcriptase homolog		160.66	234.644	896.842	939.428		0.00863661		4.64521		0.215276
211372	Amiloride-sensitive sodium channel alpha-subunit (Epithelial Na+ channel alpha subunit) (Alpha ENaC) (Nonvoltage-gated sodium channel 1 alpha subunit) (SCNEA) (Alpha NaCH)		26.9475	26.1874	82.1811	27.0371		0.494603		2.05549		0.486502
211385	hypothetical protein		420.679	305.808	926.896	641.133		0.17252		2.15837		0.463312
211734	IFH1 protein (RRP3 protein)		172.153	148.236	740.363	627.753		0.058218		4.27016		0.234183
211739	predicted CMB070C ubiquitin protein ligase E3A		257.006	312.215	602.198	643.432		0.0131113		2.18831		0.456974
211774	protein kinase, putative		625.886	1320.87	2545.43	2294.07		0.118673		2.48594		0.402263
211786	HYPOTHETICAL INTEGRAL MEMBRANE PROTEINS		96.2697	96.9973	252.711	156.624		0.266376		2.11798		0.472149
211917	hypothetical protein		85.0623	113.658	277.466	192.73		0.164407		2.36612		0.422633
212165	Fibroblast growth factor 20 (FGF-20)		252.074	112.379	340.221	440.97		0.149001		2.14347		0.466534
212173	predicted hypotethical protein		336.833	360.763	751.24	784.015		0.00351845		2.20078		0.454385
212407	predicted golgin subfamily A member 4 (tGolgin-1)		65.7715	97.6245	373.064	406.945		0.00572318		4.77373		0.20948
212412	hypothetical protein		25.0096	30.056	114.494	44.0789		0.379306		2.8797		0.347258
212484	one cut domain, family member 2		75.0376	55.912	139.611	126.698		0.0373783		2.03368		0.491719
212486	Peptidase C19, ubiquitin carboxyl-terminal hydrolase 2		56.1106	120.51	326.299	152.669		0.308833		2.71185		0.368752
212517	trace amine receptor 2 [KO:K05051]		72.5911	63.5019	254.871	516.492		0.248355		5.66792		0.176432
212668	keratin associated protein 6-2		65.7715	126.076	234.142	292.332		0.0574929		2.74423		0.3644
212772	CUB and sushi multiple domains protein 1 precursor		43.5319	35.2236	142.784	66.2284		0.335644		2.65394		0.376798
212816	similar to KIAA0913 protein		522.865	566.154	1123.8	1061.8		0.00731653		2.00695		0.498269
212817	predicted Rhodopsin-like GPCR superfamily		77.5099	25.0803	707.925	706.982		0.025375		13.7918		0.0725067
212825	Cytochrome c heme-binding site		52.2394	82.7611	149.91	134.21		0.0803876		2.10458		0.475153
212886	reverse transcriptase		104.327	52.7357	122.084	241.479		0.306425		2.31477		0.432009
212895	Peptidase S8 and S53, subtilisin, kexin, sedolisin		131.446	130.014	423.367	351.792		0.088026		2.96473		0.337299
213153	Matrilin-4 precursor		20.561	32.4853	93.528	27.0387		0.492004		2.27286		0.439975
213403	notch homolog 3		53.6591	73.213	164.732	100.147		0.258251		2.08776		0.478981
213458	Coagulation factor V precursor (Activated protein C cofactor) [Contains: Coagulation factor V heavy chain | Coagulation factor V light chain]		82.0963	166.687	291.525	266.357		0.146834		2.24244		0.445942
213526	Helicase, C-terminal		409.752	692.615	1269.15	1214.39		0.118061		2.25291		0.443871
213550	cal:orf19.364 VMA6 | vacuolar ATPase		75.224	77.567	298.884	126.698		0.358406		2.78539		0.359017
213586	CG31618 gene product		3966.86	11070.1	19696.7	18875.1		0.182567		2.56513		0.389845
213617	predicted endothelial differentiation, sphingolipid G-protein-coupled receptor, 1		23.9842	29.6849	53.7139	55.734		0.0423438		2.03931		0.490362
213652	TSP type-1 repeats (13)		48.1077	31.1592	174.688	88.6113		0.268844		3.32168		0.301053
213667	hypothetical protein		49.7003	86.7633	130.52	175.531		0.104974		2.24273		0.445886
213719	Reverse transcriptase (RNA-dependent DNA polymerase)		434.228	316.037	1034.57	1018.3		0.053515		2.7362		0.36547
213720	Hypothetical protein B0281.2		560.775	165.267	1027.61	758.912		0.173801		2.46063		0.4064
213730	melanocortin 2 receptor (adrenocorticotropic hormone)		76.1516	72.5261	212.011	99.2678		0.385762		2.09365		0.477636
213740	Vegetative cell wall protein gp1 precursor (Hydroxyproline-rich glycoprotein 1)		176.837	123.113	444.116	270.989		0.228872		2.38409		0.419448
213762	glycine-rich protein		74.7153	65.834	270.561	75.3752		0.483551		2.46132		0.406287
213779	hypothetical protein		60.3609	68.1034	189.244	83.0237		0.404089		2.1194		0.471831
213929	hypothetical protein		97.9273	105.862	149.245	260.449		0.314013		2.01037		0.49742
213988	similar to nucleosome binding protein 1		495.803	1143.44	1914.55	1736.22		0.178165		2.22711		0.449013
214036	predicted hypotethical protein		603.428	692.615	1595.33	1694.62		0.00466214		2.53846		0.39394
214108	Rhodopsin, GQ-coupled (GQ-rhodopsin)		34.2022	38.9252	76.0039	112.257		0.189132		2.57443		0.388436
214156	Histamine H2 receptor (H2R) (Gastric receptor I)		713.603	361.693	1335.95	1358.74		0.134952		2.506		0.399043
214166	PREDICTED: PHD finger protein 20-like		147.816	144.046	340.903	356.758		0.0182484		2.39038		0.418344
214225	Leucine-rich repeat and fibronectin type-III domain containing protein 5 precursor (		36.6461	54.318	198.836	382.004		0.225067		6.38537		0.156608
214243	hypothetical protein		51.4496	250.884	344.209	276.251		0.337956		2.05224		0.487273
214299	Cysteine and glycine-rich protein 2 (Cysteine-rich protein 2) (CRP2) (Beta-cysteine-rich protein) (Beta-CRP)		32.9298	116.456	185.725	154.904		0.233425		2.2802		0.438559
214346	DNA mismatch repair protein MutS, C-terminal		24.601	27.3589	102.749	68.8609		0.173672		3.30275		0.302778
214428	Rhodopsin, G0-coupled (G0-rhodopsin)		103.709	84.167	271.094	223.843		0.0633522		2.63438		0.379596
214439	predicted Leukocyte tyrosine kinase (ALK?)		129.249	104.242	346.671	152.669		0.398481		2.13858		0.467599
214452	Helix-loop-helix protein 2 (HEN2) (Nescient helix loop helix 2)		144.795	117.394	322.909	222.696		0.196857		2.08096		0.480548
214494	repressor of the inhibitor of the protein kinase (p58IPK-interacting protein) (58 kDa interferon-induced protein kinase-interacting protein) (P52rIPK) (Death associated protein 4) (THAP domain protein 0)		86.6524	73.8306	243.522	163.324		0.192874		2.53514		0.394456
214543	Sodium/calcium exchanger membrane region		739.115	836.611	1502.99	1956.8		0.137408		2.19568		0.455439
214633	similar to SPAC23A1.17		58.396	75.0083	339.019	143.387		0.323559		3.61612		0.27654
214859	predicted Prophage LambdaBa01, membrane protein		1059.3	1117.96	2494.93	2391.67		0.00552516		2.24438		0.445557
214950	Fibrinogen beta chain [Contains: Fibrinopeptide B]		452.241	3117.8	4137.43	3202.93		0.375557		2.0561		0.486358
215053	SUMO-1-specific protease		72.5487	46.8766	146.133	184.855		0.0581684		2.77151		0.360814
215066	interaptin		33.9668	22.0298	138.196	41.0864		0.422409		3.20166		0.312338
215081	Solute carrier organic anion transporter family member 1C1		127.683	73.3386	284.534	136.261		0.359432		2.09328		0.477719
215114	histamine receptor H2		809.802	947.432	2206.43	2114.08		0.0071037		2.4587		0.406719
215155	similar to hypothetical protein FLJ20211		118.264	89.461	172.091	339.269		0.31369		2.46171		0.406222
215230	sulfite oxidase		1663.74	2148.49	6101.68	5006.26		0.0583233		2.91376		0.343199
215351	hypothetical protein		51.3758	79.2045	162.824	162.631		0.0902873		2.49238		0.401223
215376	G-protein coupled receptor 64 precursor (Epididymis-specific protein 6) (Me6 receptor)		70.2911	78.8972	226.823	132.744		0.265426		2.41015		0.414912
215413	similar to matrilin-3		29.5384	36.3613	101.233	44.7376		0.38854		2.21504		0.451458
215652	Probable G-protein coupled receptor 133 precursor (G-protein coupled receptor PGR25)		64.2193	42.1278	162.824	174.636		0.0253533		3.1732		0.31514
215769	similar to receptor tyrosine kinase		23.2797	26.7648	142.127	42.1923		0.407106		3.68311		0.27151
215889	predicted LIN41		101.584	192.78	570.99	611.178		0.0350538		4.016		0.249004
215923	potassium channel, subfamily K, member 3		39.4731	41.7146	457.491	102.357		0.406359		6.89572		0.145017
215973	predicted Putative prefoldin chaperone		2077.72	2173.99	4492.28	4624.43		0.00181495		2.14424		0.466365
216114	Protein VHS3 (Viable in a HAL3 SIT4 background protein 3)		72.9853	82.7611	207.49	126.698		0.266742		2.14572		0.466044
216186	Probable G-protein coupled receptor GPR4 (GPR19)		423.742	339.206	726.24	893.615		0.0761281		2.12315		0.470998
216242	Neurogenic locus notch protein homolog precursor		27.691	18.2698	59.7963	48.8436		0.0512146		2.36375		0.423056
216264	Angiopoietin-4 precursor (ANG-4) (ANG-3)		633.365	478.803	1216.55	1008.3		0.0578429		2.00047		0.499883
216548	l(3)IX-14		535.428	823.91	1600.62	1421.87		0.0555066		2.22349		0.449742
216661	EGF-like repeats and discoidin I-like domains 3		216.361	223.125	505.015	401.37		0.137769		2.06238		0.484878
216923	predicted reverse transcriptase		109.24	118.427	306.62	276.251		0.0382459		2.56018		0.390597
216997	Adenosine A2b receptor		130.703	149.587	508.614	413.868		0.0831206		3.29118		0.303842
217064	similar to Kielin		176.875	178.985	409.383	346.156		0.0995663		2.12314		0.471
217077	predicted zinc finger, MYM domain containing 2		259.926	290.337	664.743	734.497		0.0261913		2.54286		0.393259
217093	similar to Kielin		26.7343	24.8928	84.0788	44.1295		0.305569		2.48335		0.402681
217120	DNA helicase (RECQl3)		30.013	39.7496	85.4716	77.6294		0.019729		2.33794		0.427726
217166	Melatonin receptor type 1B (Mel-1B-R) (Mel1b melatonin receptor)		216.672	184.493	405.932	413.868		0.0380221		2.04355		0.489345
217241	similar to syntaxin binding protein		96.9779	70.3926	344.209	142.82		0.354335		2.90989		0.343656
217279	hypothetical protein		120.815	173.566	309.304	397.933		0.0791933		2.40245		0.416242
217291	Coagulation factor V precursor (Activated protein C cofactor) [Contains: Coagulation factor V heavy chain | Coagulation factor V light chain]		55.4894	67.5794	189.677	109.21		0.267343		2.42862		0.411756
217315	predicted Hypothetical protein		373.814	431.101	870.08	812.173		0.00851354		2.08998		0.478474
217474	Protein CXorf22		96.6018	78.7376	343.928	180.883		0.274727		2.99312		0.3341
217540	similar to yeast nucleolar protein Nop5p involved in the		383.546	356.943	752.63	846.539		0.0528798		2.15961		0.463046
217635	pollen Ole e 1 allergen and extensin family protein		90.5514	68.5643	214.549	104.981		0.374424		2.00816		0.497968
217666	LWamide neuropeptides precursor [Contains: LWamide I | LWamide II | LWS]		40.0471	45.4855	121.769	87.0194		0.167669		2.44104		0.409662
217673	Alpha-1A adrenergic receptor (Alpha 1A-adrenoceptor) (Alpha 1A-adrenoreceptor) (Alpha-1C adrenergic receptor)		32.7816	37.3135	114.922	132.418		0.0491638		3.52864		0.283395
217689	hypothetical protein		29.5384	30.6139	55.4899	102.357		0.28462		2.62412		0.38108
217748	Unc-13 homolog C (Munc13-3) neurotransmitter		120.034	85.7913	185.651	285.14		0.200849		2.28734		0.437189
217749	predicted Hypothetical protein		482.579	404.264	905.29	958.99		0.0138548		2.10215		0.475703
217985	similar to SOUL protein		362.89	292.71	1113.12	457.707		0.393588		2.39601		0.417361
218112	Putative protease MJ0651		172.721	204.579	467.951	338.984		0.168833		2.13871		0.467571
218118	Baculoviral IAP repeat-containing protein 6		96.6018	100.01	190.666	211.442		0.0581307		2.04519		0.488953
218128	Bypass of stop codon protein 1		174.254	279.806	461.928	800.49		0.229732		2.78029		0.359674
218157	Split ends protein		449.744	389.634	828.9	1055.58		0.117249		2.24509		0.445416
218162	Melanocyte stimulating hormone receptor (MSH-R) (Melanotropin receptor) (Melanocortin-1 receptor) (MC1-R)		23.7426	30.2495	109.143	54.2147		0.29278		3.02558		0.330515
218164	hypothetical protein		27.691	41.6343	104.622	106.086		0.0600511		3.03941		0.329011
218182	5-hydroxytryptamine 1D receptor (5-HT-1D) (Serotonin receptor 1D) (5HT1D) (F1D)		41.2983	56.0665	327.341	37.2605		0.525854		3.7447		0.267044
218198	Latrophilin-2 (Calcium-independent alpha-latrotoxin receptor 2)		95.0142	163.941	304.385	313.763		0.115362		2.38708		0.418921
218264	HPr serine phosphorylation site		22.5506	26.3367	64.7233	33.6588		0.353744		2.01243		0.496913
218288	PREDICTED: carcinoembryonic antigen-related cell adhesion molecule 1-like		36.748	68.5643	104.021	161.868		0.17041		2.52477		0.396076
218376	cAMP and cAMP-inhibited cGMP 3',5'-cyclic phosphodiesterase 10A		64.8093	28.8449	139.611	54.6879		0.432587		2.07465		0.48201
218539	Polycystin-1 precursor		32.8689	53.4402	103.286	84.8907		0.0674375		2.18027		0.458659
218540	hypothetical protein		315.919	150.868	575.553	432.983		0.133596		2.16059		0.462836
218585	hypothetical protein		51.1551	49.9163	140.819	107.842		0.139514		2.46025		0.406463
218586	similar to RIKEN cDNA E130308A19		1669.49	1496.98	3900.43	4668.1		0.0774568		2.70602		0.369546
218637	Rhodopsin-like GPCR superfamily		95.8628	193.101	502.99	392.996		0.0552028		3.10069		0.322509
218651	PREDICTED: round spermatid basic protein 1-like protein		247.323	319.713	752.312	821.115		0.00978867		2.77483		0.360382
218660	hypothetical protein		128.06	134.519	264.791	404.932		0.210396		2.55056		0.392071
218669	plasminogen		36.9433	31.1592	143.99	87.4914		0.208836		3.39902		0.294203
218808	hypothetical protein		40.084	35.8368	51.0015	102.796		0.372304		2.02577		0.493641
218846	DNA double-strand break repair rad50 ATPase		31.5101	32.8115	65.8964	106.036		0.226975		2.67301		0.374109
218862	Plectin 1 (PLTN) (PCN) (300-kDa intermediate filament-associated protein) (IFAP300) (		31.063	38.0379	91.7369	113.428		0.0769026		2.96907		0.336806
219172	Alpha-2B adrenergic receptor (Alpha-2B adrenoceptor) (Alpha-2B adrenoreceptor)		65.0699	29.6501	147.21	67.7144		0.348804		2.26905		0.440714
219197	predicted hypotethical protein		87.9658	102.511	201.083	226.948		0.0291318		2.24715		0.445008
219232	Chiffon protein		99.8953	90.8497	318.228	275.497		0.0574323		3.11266		0.321268
219395	Synapsin-1 (Synapsin I)		121.495	135.013	491.423	282.236		0.243502		3.01612		0.331552
219411	histamine receptor H2		298.134	438.717	1395.11	1168.3		0.03239		3.47887		0.287449
219438	similar to AI428795 protein		323.156	210.576	412.816	662.822		0.239554		2.01532		0.4962
219457	hypothetical protein		257.891	110.625	396.519	514.253		0.10831		2.47146		0.404619
219474	syntenic homolog of Saccharomyces cerevisiae YDR420W (HKR1)		347.784	670.365	1036.1	1082.48		0.175361		2.08082		0.48058
219506	hypothetical protein		90.3538	106.793	291.525	135.612		0.377136		2.16659		0.461555
219525	predicted Queuine/other tRNA-ribosyltransferase		713.157	1117.05	2744.74	2274.8		0.0374339		2.74261		0.364617
219543	CSL-type zinc finger-containing protein 3		652.99	715.525	1126.46	1643.24		0.220686		2.02387		0.494102
219653	Bifunctional polynucleotide phosphatase/kinase (Polynucleotide kinase-3'-phosphatase) (DNA 5'-kinase/3'-phosphatase) [Includes: Polynucleotide 3'-phosphatase (2'(3')-polynucleotidase) | Polynucleotide 5'-hydroxyl-kinase ]		75.4174	152.897	256.33	274.196		0.144856		2.32367		0.430355
219700	CG7102 gene product		90.5514	97.4105	244.633	132.258		0.340767		2.00514		0.498718
219703	predicted neuronal pentraxin I		123.104	148.304	408.119	374.437		0.00884696		2.88331		0.346823
219738	predicted TNP2-like transposon protein		381.437	369.253	1104.28	1188.79		0.0314819		3.05462		0.327373
219740	TNP2-like transposon protein		53.6591	61.0675	164.545	84.3561		0.341053		2.16951		0.460933
219803	predicted unknown protein		288.696	398.308	984.362	1179.93		0.0395034		3.15034		0.317426
219808	Cytochrome b/b6, N-terminal		36.748	76.1845	150.321	76.3322		0.341205		2.00698		0.498261
219850	Carbohydrate sulfotransferase D4ST1 (Dermatan 4-sulfotransferase 1) (D4ST-1)		1463.37	1183.25	3293.82	2692.52		0.0718012		2.26189		0.442109
219869	hypothetical protein		905.021	1037.05	1872.84	2409.37		0.126903		2.20497		0.453521
219971	Crumbs protein homolog 1 precursor		90.3237	47.1609	178.672	112.04		0.214149		2.11451		0.472923
219975	ddi:ng3075 no hits		37.9775	60.3989	150.641	256.592		0.197892		4.13953		0.241573
220007	hypothetical protein		919.428	915.106	1948.16	1768.32		0.0605165		2.02585		0.49362
220095	CG31613 gene product		1301.98	6399.87	14870.5	10661.1		0.118693		3.31499		0.30166
220112	hypothetical protein		445.781	596.115	1072.6	1087.62		0.0824485		2.07335		0.482311
220291	Lipocalin-related protein and Bos/Can/Equ allergen		476.303	540.881	1327.37	833.553		0.254811		2.12441		0.470718
220315	Virulence factor-related M protein precursor		356.905	424.214	662.226	907.061		0.171564		2.00903		0.497754
220336	Paralyzed arrest at two-fold protein 6 (Actopaxin homolog) (Parvin-like protein)		132.373	91.8476	342.023	455.018		0.0940231		3.55472		0.281316
220344	Proto-oncogene serine/threonine-protein kinase mos (c-mos) (Oocyte maturation factor mos)		1853.3	2028.65	6686.55	5315.58		0.1019		3.09178		0.323438
220357	PR-domain zinc finger protein 9		38.8808	108.08	125.644	170.431		0.232821		2.01464		0.496366
220379	Neurogenic locus notch protein homolog precursor (XOTCH protein)		102.945	131.381	287.297	218.697		0.119119		2.15936		0.4631
220441	hypothetical protein		24.6547	25.6449	41.4723	67.1411		0.263566		2.15933		0.463107
220488	predicetd ZP2_RABIT Zona pellucida sperm-binding protein 2 precursor		43.161	37.1173	93.7187	98.6215		0.0056527		2.39592		0.417377
220584	Myohemerythrin isoform 1 (MHR 1)		17.8732	14.8748	67.5719	20.0786		0.453468		2.67651		0.37362
220593	hypothetical protein		282.237	501.178	736.74	871.954		0.107303		2.05344		0.486988
220599	hypothetical protein		651.768	790.132	1922.23	1247.54		0.225632		2.19833		0.454891
220610	WD-repeat protein 35		187.07	275.818	710.178	293.707		0.411037		2.16874		0.461097
220710	predicetd Peptidase A2A		1099.87	1126.43	2419.44	2286.05		0.028205		2.1136		0.473127
220878	Microtubule-associated protein futsch		53.0781	62.5977	173.583	90.4527		0.322108		2.28255		0.438107
221237	predicted Abl Kinase Domain		99.7428	184.22	479.99	600.865		0.0412729		3.80633		0.262721
221281	hypothetical protein		258.381	292.71	666.029	918.256		0.146889		2.87481		0.347849
221282	similar to abnormal cell LINeage LIN-41,		167.224	238.501	897.678	712.694		0.0663003		3.96912		0.251945
221339	xylulokinase homolog (H. influenzae)		122.737	116.119	554.678	96.2806		0.533807		2.72532		0.36693
221377	angiotensin I converting enzyme (peptidyl-dipeptidase A) 2		152.107	44.3508	160.129	287.629		0.274466		2.27916		0.438759
221388	Fc fragment of IgE, low affinity II, receptor for (CD23A)		25.54	118.689	230.562	159.991		0.178845		2.70787		0.369293
221438	hypothetical protein		59.3228	45.0717	161.087	80.8303		0.329561		2.31733		0.43153
221440	ddi:ng9838 RRM3/PIF1 helicase homolog		15.6695	21.2047	34.3528	45.9497		0.120287		2.17774		0.459191
221451	CG15828 gene product		53.2688	72.626	203.044	144.233		0.137949		2.75848		0.362519
221518	predicted gelsolin-related protein GRP125		29.4079	38.9311	80.3329	74.3121		0.026162		2.26291		0.441909
221609	hypothetical protein		44.8406	46.8846	161.546	100.349		0.21944		2.85521		0.350237
221626	Octopamine receptor beta-3 (DmOct-beta-3R)		452.928	277.881	909.365	1002.62		0.0490547		2.61625		0.382226
221640	predicetdd Coagulation factor 5/8 type, C-terminal (cell adhesion)		17.859	19.1198	39.365	36.9198		0.014014		2.06293		0.484747
221760	amiloride-sensitive cation channel 3		56.0573	65.834	71.0685	185.491		0.447348		2.10482		0.4751
221767	Hypothetical sensor-like histidine kinase R01003		103.722	92.5353	302.509	274.196		0.0256493		2.93851		0.340308
221769	predicted Hypothetical protein		786.535	902.985	1899.15	1707.05		0.0234175		2.13446		0.468504
221771	hypothetical protein		29.1115	28.2253	99.5793	22.6756		0.553665		2.13222		0.468994
221772	Isocitrate dehydrogenase [NADP] (Oxalosuccinate decarboxylase) (IDH) (NADP(+)-specific ICDH) (IDP)		40.7354	43.8367	176.883	65.5367		0.390958		2.86643		0.348866
221787	Inner membrane protein ydcO		36.4882	50.068	148.448	91.7022		0.210015		2.7745		0.360425
221792	similar to RIKEN cDNA E130308A19		858.49	1236.92	2456.18	3213.5		0.0858778		2.70576		0.369582
221803	predicted Hypothetical protein		178.518	119.802	299.162	342.563		0.0495311		2.15113		0.464872
221806	molybdenum cofactor sulfurase family protein		36.748	33.2219	134.863	61.9899		0.331347		2.8134		0.355442
221857	Procyclic form-specific polypeptide B1-alpha precursor (Procyclin B1-alpha) (PARP)		44.2526	73.7844	272.451	228.679		0.026051		4.24553		0.235542
221885	similar to Notchless gene homolog | similar to hypothetical protein similar to beta-transducin family		81.2975	131.218	176.525	273.859		0.203329		2.1193		0.471854
221914	predicted Cytochrome P450		120.925	80.1731	546.288	565.346		0.010214		5.52783		0.180903
221963	Acriflavine resistance protein F (Protein envD)		49.0868	64.477	285.945	172.962		0.195794		4.04097		0.247466
221987	Phosphomannomutase/phosphoglucomutase (PMM / PGM)		27.9502	36.1581	125.644	58.6829		0.320045		2.87523		0.347798
222012	Sensor protein gacS		28.4555	26.2398	110.843	38.3215		0.416649		2.72719		0.366678
222047	hypothetical protein		199.576	203.169	710.178	394.024		0.269538		2.74169		0.364739
222052	Myb, DNA-binding		53.6591	29.6849	137.219	128.871		0.0582352		3.19266		0.313218
222069	Glutamyl-tRNA(Gln) amidotransferase subunit A (Glu-ADT subunit A)		35.1184	58.9746	123.094	78.2616		0.207369		2.13997		0.467297
222076	hypothetical protein		209.848	235.123	574.558	390.427		0.21116		2.16865		0.461117
222232	threonine dehydratase		52.232	77.567	171.704	312.394		0.231765		3.7296		0.268125
222246	Skin secretory protein xP2 precursor (APEG protein)		18.3498	23.4068	99.5793	16.7203		0.533298		2.78518		0.359043
222249	similar to LNXp80		120.097	71.6796	269.041	136.261		0.333683		2.11341		0.473169
222274	ubiquitin ligase TRIAD3 (Ubiquitin conjugating enzyme 7 interacting protein 1) (Zinc finger protein inhibiting NF-kappa-B)		28.8982	64.6305	202.205	89.5668		0.310255		3.1196		0.320554
222336	similar to RIKEN		376.188	575.178	672.838	1347.74		0.343585		2.12387		0.470839
222366	Ubiquitin-conjugating enzymes		33.217	37.0257	82.0963	58.6829		0.196332		2.00418		0.498957
222458	F-box only protein 47		64.7144	77.567	235.872	77.6294		0.474141		2.20339		0.453846
222506	sulfite oxidase		865.846	658.58	1871.37	2356.68		0.0757682		2.77353		0.360551
222590	natriuretic peptide receptor A/guanylate cyclase A (atrionatriuretic peptide receptor A)		156.973	88.0585	448.616	268.344		0.200058		2.926		0.341764
222637	predicted periplasmic copper-binding		3604.89	4703.97	9135.98	9540.55		0.0430163		2.24778		0.444883
222669	hypothetical protein		32.5811	38.0379	99.1834	55.1388		0.304649		2.18528		0.457608
222708	Serine/threonine-protein kinase Pim-1		55.1079	67.2758	183.237	65.5367		0.476093		2.03273		0.491948
222716	PREDICTED: EF-hand calcium-binding domain-containing protein 6-like		37.8835	40.7354	93.7187	98.3507		0.00522473		2.44304		0.409325
222808	Putative carbonic anhydrase 3 (Carbonate dehydratase 3)		345.687	894.271	1732.74	1229.52		0.147711		2.38899		0.418586
222862	hypothetical protein		38.3679	90.8617	175.078	123.294		0.148798		2.30885		0.433115
222932	Dipeptidyl peptidase 9		134.001	91.689	339.898	141.05		0.414831		2.13101		0.469262
222941	predicted hypotethical protein		474.616	617.628	1380.5	1350.71		0.0467645		2.50055		0.399912
222961	GTP-binding protein RAD		189.763	220.314	502.99	445.809		0.0297117		2.31371		0.432206
222971	F-box/LRR-repeat protein 20 (F-box and leucine-rich repeat protein 20) (F-box/LRR-repeat protein 2-like)		67.1815	67.3711	131.392	171.651		0.149309		2.25223		0.444005
223002	predicted RAT Integral membrane glycoprotein gp210 precursor		365.691	366.753	895.74	876.928		0.0112532		2.42021		0.413188
223040	Disco-interacting protein 2		65.7715	80.1731	251.417	136.855		0.277028		2.66041		0.375882
223090	PREDICTED: similar to collagen type VI alpha 6		83.4429	67.2008	188.222	174.672		0.0108638		2.40896		0.415117
223098	Protein KIAA0859		114.112	89.3246	265.666	459.553		0.221769		3.56484		0.280518
223152	hypothetical protein		61.9899	78.8972	260.812	154.614		0.227869		2.94865		0.339139
223236	hypothetical protein		412.806	786.005	1439.04	1294.86		0.117165		2.28051		0.438498
223345	DNA polymerase III alpha subunit		16.7831	17.403	24.9492	43.5519		0.315982		2.00377		0.499059
223348	dopamine beta-monooxygenase activity		85.1775	220.314	399.183	212.705		0.325449		2.00296		0.499261
223359	Coagulation factor 5/8 type, C-terminal		63.1792	47.1609	176.525	55.763		0.495117		2.1052		0.475015
223410	predicted similar to zinc finger protein		222.203	269.339	697.428	634.303		0.0112724		2.70929		0.3691
223472	Inner membrane protein yhhQ		40.4893	51.1943	240.6	51.6211		0.480737		3.18728		0.313747
223649	similar to SOUL protein		353.666	371.814	1084.99	427.075		0.44333		2.08423		0.479794
223673	similar to 0610012F22Rik protein		36.279	38.9311	153.022	48.5172		0.439893		2.67968		0.373178
223698	hypothetical protein		495.803	669.303	1069.99	1573.93		0.180457		2.26925		0.440674
223737	Histone H2A		4120.49	10599	19486	17046.1		0.150338		2.48189		0.402919
223861	hypothetical protein		65.0811	57.086	178.672	138.278		0.11917		2.5944		0.385445
223889	Histone H2B		3827.07	12864	19888	14877.1		0.256091		2.08285		0.48011
223892	Hypothetical signaling protein PA3311		26.9475	33.5651	94.0063	32.9649		0.471558		2.09826		0.476585
223952	RIKEN cDNA 4933406N12		141.43	236.312	389.621	450.173		0.0713594		2.22319		0.449803
223956	snRNP69D		100.993	185.499	332.692	608.505		0.231748		3.28525		0.304391
223979	Cytochrome c heme-binding site		88.9919	86.6828	86.6754	372.056		0.502596		2.61125		0.382958
224004	mutS homolog 2 (E. coli)		171.543	113.072	392.898	467.116		0.0293946		3.02167		0.330943
224038	Putative tyrosinase-like protein tyr-3 precursor		56.6952	50.2647	224.356	94.3942		0.349851		2.98009		0.335561
224049	hypothetical protein		200.948	299.759	496.365	568.49		0.0518425		2.1267		0.470211
224157	golgi-specific brefeldin A resistance factor 1		93.8437	94.3019	341.154	173.726		0.301465		2.7366		0.365417
224172	predicted Queuine/other tRNA-ribosyltransferase		2055.93	1773.93	4994.55	5208.43		0.004173		2.66406		0.375367
224256	hypothetical protein		90.5514	169.634	358.757	253.717		0.124847		2.35399		0.424811
224279	Nucleolar protein 10		32.3021	58.2099	181.071	36.1581		0.540454		2.4		0.416666
224296	hypothetical protein		2007.8	1000.74	3257.48	3189.96		0.179974		2.14305		0.466625
224304	Hypothetical protein yfgC precursor		98.3507	93.9671	301.504	167.475		0.286915		2.43856		0.410077
224311	UDP-N-acetylmuramate--L-alanine ligase (UDP-N-acetylmuramoyl-L-alanine synthetase)		19.3907	16.7831	18.4919	55.734		0.49262		2.05192		0.487347
224323	predicted Required for invasion and pseudohyphae formation in response to nitrogen starvation [EC:3.2.1.3] [KO:K01178]		813.767	708.89	1770.96	1862.18		0.00466115		2.38605		0.419102
224346	predicted indigoidine synthase A family protein		350.217	428.144	1154.62	1005.24		0.0313875		2.77487		0.360377
224348	Amnionless protein precursor		202.363	109.633	364.411	354.697		0.139263		2.30487		0.433864
224351	similar to hypothetical protein		37.7142	22.0298	21.2358	179.047		0.536047		3.35235		0.298298
224427	Precorrin-8X methylmutase (Precorrin isomerase) (HBA synthase)		60.3609	119.802	222.168	194.2		0.111949		2.31107		0.4327
224434	Hypothetical protein ytfM precursor		45.6004	45.5386	157.864	72.6884		0.349146		2.52968		0.395307
224451	polycystic kidney disease 2 [EC:2.7.1.-]		422.68	445.439	959.678	907.115		0.0144364		2.15039		0.465032
224478	Olfactory receptor 2T?		101.362	55.912	929.553	911.303		0.00666999		11.7047		0.0854356
224521	Putative HTH-type transcriptional regulator yijC		40.78	77.3425	240.536	100.349		0.345319		2.88586		0.346518
224537	Histone H2B		4046.3	14767.2	21819.9	20014.8		0.270205		2.22366		0.449709
224574	similar to CG31613-PA		1514.01	7792.87	12680.9	12001.7		0.24351		2.65208		0.377062
224612	Amiloride-sensitive sodium channel gamma-subunit (Epithelial Na+ channel gamma subunit) (Gamma ENaC) (Nonvoltage-gated sodium channel 1 gamma subunit) (SCNEG) (Gamma NaCH)		48.938	53.1575	153.877	71.3831		0.375187		2.20637		0.453234
224639	hypothetical protein		54.6221	68.5643	396.09	83.0237		0.459003		3.88934		0.257113
224654	member of the ligand-gated ionic channels family		1335.13	782.49	3125.48	2970.02		0.0697497		2.87846		0.347407
224673	Unknown protein from 2D-page (Spot LM6)		38.9311	32.9626	106.283	43.8476		0.427381		2.08823		0.478873
224684	similar to RIKEN cDNA 4933427L07		38.3679	36.0741	53.7139	156.624		0.412533		2.82552		0.353917
224694	predicted ABC transporter		965.303	1372.99	2577.51	2791.01		0.0431934		2.29591		0.435557
224739	Putative colanic acid biosynthesis glycosyl transferase wcaI		23.7124	37.8366	69.793	72.6884		0.0987315		2.31493		0.431979
224741	Multidrug resistance protein mdtB (Multidrug transporter mdtB)		54.5055	38.473	137.219	75.3198		0.28947		2.28589		0.437467
224744	Arginine N-succinyltransferase, beta chain (ARUAII) (AOST)		43.3679	53.7629	134.863	61.4273		0.402473		2.02089		0.494831
224803	Netrin receptor DCC precursor		282.923	293.953	817.553	977.351		0.0817914		3.11142		0.321397
224810	Protein prenyltransferase, alpha subunit		69.6992	118.892	489.615	163.575		0.385506		3.46353		0.288722
224812	Hypothetical protein ML1149		23.9842	33.5651	91.7369	52.9421		0.251746		2.514		0.397772
224843	CG31618 gene product		5405.87	13703.2	20453.6	21151.5		0.222867		2.17724		0.459297
224851	hypothetical protein		136.466	175.72	418.345	523.678		0.0752905		3.0175		0.3314
224864	PREDICTED: similar to BRCA2 and CDKN1A interacting protein		4208.19	4604.73	8715.78	9280.68		0.00843569		2.04205		0.489703
224920	Wall-associated protein precursor		38.8452	35.2956	157.864	36.8923		0.500849		2.62684		0.380685
224925	Protein pmbA homolog		27.8092	36.6315	110.843	33.9668		0.48441		2.24718		0.445003
224927	Poly(3-hydroxyalkanoate) polymerase 2 (PHA polymerase 2) (PHA synthase 2) (Polyhydroxyalkanoic acid synthase 2)		70.2911	99.4621	281.629	84.8907		0.497822		2.15913		0.463149
224984	similar to RIKEN cDNA 0610006F02		61.1087	85.3388	309.304	169.384		0.245702		3.26867		0.305935
224985	hypothetical protein		108.002	120.436	441.588	158.841		0.413429		2.62841		0.380458
224990	Histone H2B		4527.32	21995.4	32146.3	27068		0.29513		2.23258		0.447912
225007	Hypothetical protein yegS		87.1535	80.2163	343.98	154.405		0.330799		2.97775		0.335824
225034	syntenic homolog of Saccharomyces cerevisiae YNL255C (GIS2)		1094.24	1584.66	2843.12	2701.93		0.0875704		2.0699		0.483116
225058	Glycosyl transferase alg8		71.9352	113.053	296.736	153.81		0.297444		2.43553		0.410588
225071	hypothetical protein		331.256	298.341	626.428	742.678		0.0800538		2.17458		0.45986
225072	Beta-4C adrenergic receptor (Beta-4C adrenoceptor) (Beta-4C adrenoreceptor)		285.246	92.5353	877.187	861.999		0.0878428		4.60368		0.217217
225117	hypothetical protein		56.0155	57.086	244.357	133.413		0.252669		3.3401		0.299392
225125	predicted Voltage-dependent potassium channel		26.328	25.2127	52.524	50.6155		0.00495949		2.00113		0.499718
225148	hypothetical protein		60.8928	99.4621	211.761	286.907		0.0903193		3.10978		0.321567
225191	hypothetical protein		7062.64	4590.12	12088.3	13395.2		0.065002		2.18691		0.457266
225270	predicted hypotethical protein		16.1797	21.6868	49.7229	42.1923		0.0347667		2.42735		0.411972
225278	Bacterial extracellular solute-binding protein, family 3		23.2797	21.2047	29.7995	74.3121		0.407867		2.34041		0.427276
225285	Histone H2B		4740.36	14280.5	27312.5	26143		0.167515		2.81036		0.355827
225287	Hypothetical protein HI0568		224.278	210.64	704.928	470.412		0.194238		2.70244		0.370036
225293	Histone H2A		5444.33	8776.69	21091	19073.1		0.0349793		2.82428		0.354073
225386	Histone H2A		5054.3	12351.2	21981.9	18333.8		0.148917		2.31626		0.431731
225412	SERINE/THREONINE-PROTEIN KINASE CTR1		72.9318	67.8496	212.481	147.562		0.181375		2.55746		0.391012
225433	Histone H2A		5227.6	12418.3	22433.4	18706.2		0.139591		2.33139		0.428928
225443	hypothetical protein		20.4372	21.5878	56.4069	47.409		0.087692		2.47034		0.404803
225508	pre-alpha-inhibitor, heavy chain 3		42.3943	64.1804	128.246	107.713		0.0498987		2.21403		0.451665
225525	Cation efflux system protein cusA		56.6551	79.2325	137.33	142.021		0.0881966		2.05575		0.486441
225531	PREDICTED: solute carrier family 22 member 6-A-like		436.525	389.785	943.121	878.928		0.00876076		2.20504		0.453506
225534	fibulin 6		82.0963	105.549	216.671	161.124		0.141672		2.01334		0.496687
225589	Oligopeptide transport system permease protein oppC		24.9768	28.9095	69.1395	58.6829		0.0607561		2.37208		0.421572
225624	Phosphoenolpyruvate synthase (Pyruvate, water dikinase) (PEP synthase)		25.0096	32.2738	86.2822	30.6266		0.476143		2.04088		0.489984
225625	Acriflavine resistance protein A precursor		18.3123	23.9033	72.9904	56.3306		0.0934468		3.06335		0.32644
225626	HTH-type transcriptional regulator acrR (Potential acrAB operon repressor)		21.4611	23.6545	94.0171	24.6703		0.481067		2.63074		0.380121
225644	Inner membrane protein yohC		39.3303	59.7494	209.723	100.735		0.294798		3.13342		0.31914
225725	Deoxycytidine triphosphate deaminase (dCTP deaminase)		37.2243	19.1198	69.6817	51.6054		0.126423		2.15261		0.464551
225731	Phosphatidylinositol 4-kinase alpha		68.2535	28.5694	122.277	104.816		0.147021		2.34545		0.426358
225744	hypothetical protein		51.4496	108.937	330.984	87.9787		0.474807		2.61221		0.382818
225766	DNA-binding protein, putative		47.0004	26.8696	132.747	53.6776		0.379628		2.52369		0.396245
225780	Hypothetical protein Rv1827/MT1875 | Hypothetical protein Mb1858		55.912	41.7146	157.864	67.1411		0.389745		2.30475		0.433887
225789	Protein HI1084 precursor		33.8344	31.2483	113.055	50.2174		0.362064		2.5087		0.398613
225790	Flagellar biosynthesis protein flhA		51.0739	63.5019	168.605	106.036		0.226516		2.39703		0.417183
225810	Methyltransferase gidB (Glucose inhibited division protein B)		20.1771	20.7529	75.1321	31.1592		0.376981		2.5969		0.385074
225816	Inner membrane transport permease yadH		61.1328	73.7844	183.073	121.28		0.211054		2.25585		0.443291
225838	two-component sensor molecule activity		27.691	53.8025	238.921	84.315		0.356643		3.9664		0.252118
225865	Histidine protein kinase divJ		26.1139	34.5191	115.209	51.6054		0.339811		2.75121		0.363476
225870	Protein rhsC precursor		33.8992	67.2758	146.529	88.6113		0.213973		2.3241		0.430275
225872	ddi:ng3453 no hits		35.0984	54.4936	162.824	49.3581		0.472164		2.36832		0.42224
225884	Histidine kinase, HAMP region		15.5493	23.8716	71.5312	32.9649		0.331128		2.65078		0.377248
225908	Biotin synthase (Biotin synthetase)		24.7227	29.8846	96.9385	69.5172		0.142797		3.04823		0.328059
225918	Hypothetical UPF0001 protein PA0394		49.6241	42.7493	130.028	93.8075		0.160693		2.42316		0.412684
225920	hypothetical protein		34.637	36.6743	152.994	73.6037		0.300704		3.17759		0.314704
225927	Neurogenic locus notch protein homolog precursor		104.645	104.781	248.431	182.711		0.18345		2.05868		0.485749
225929	predicted GTP-binding protein, HSR1-related		41.4845	54.4329	113.431	100.349		0.0235372		2.22879		0.448674
225939	hypothetical protein		20.3874	18.6719	55.1973	36.1581		0.219877		2.33889		0.427553
225948	Homoserine dehydrogenase (HDH)		28.6259	43.6261	134.154	63.6255		0.316187		2.73736		0.365316
225949	Probable malonic semialdehyde oxidative decarboxylase		18.4324	34.7057	91.7369	28.1698		0.478412		2.25651		0.443162
225962	Long-chain-fatty-acid--CoA ligase (Long-chain acyl-CoA synthetase)		17.6087	20.3152	99.5793	32.9649		0.390204		3.495		0.286123
225977	Alginate biosynthesis sensor protein kinB		124.196	194.089	603.303	230.823		0.392317		2.62069		0.381579
225979	predicted phosphotransferase enzyme family protein		36.7294	53.7139	137.788	122.902		0.0179778		2.88235		0.346939
225994	Probable K(+)/H(+) antiporter subunit A/B (pH adaptation potassium efflux system protein A/B) (Pha system subunit A/B)		33.1154	29.6849	95.5678	49.9206		0.319769		2.31668		0.431652
226010	Chymotrypsinogen A [Contains: Chymotrypsin A chain A | Chymotrypsin A chain B | Chymotrypsin A chain C]		100.25	79.4913	222.168	197.79		0.0185467		2.33646		0.427999
226011	hypothetical protein		20.7827	29.1863	61.1087	46.1462		0.108711		2.14643		0.46589
226018	hypothetical protein		48.2183	52.3605	150.641	76.2563		0.3381		2.25591		0.44328
226033	Flagellar hook-length control protein		56.7669	75.3674	358.757	149.917		0.320502		3.84967		0.259762
226046	Hypothetical zinc protease y4wA		24.7741	29.6849	137.219	57.2321		0.329592		3.57059		0.280066
226066	Histidine kinase, HAMP region		23.317	25.0803	65.0215	35.5277		0.326824		2.07758		0.48133
226069	hypothetical protein		33.9668	27.588	98.8128	39.72		0.414911		2.25056		0.444334
226070	Transcription-repair coupling factor (TRCF)		20.454	22.9383	45.7702	61.2369		0.144228		2.46604		0.405509
226083	Phosphate transport system protein phoU		27.2992	35.4286	146.496	43.5519		0.431907		3.02972		0.330063
226086	sodium hydrogen antiporter, putative		30.55	34.5191	157.864	58.7319		0.368489		3.3287		0.300417
226093	Probable aminoglycoside efflux pump (Acriflavine resistance protein D)		55.6895	82.1128	297.693	136.543		0.310808		3.15115		0.317344
226096	hypothetical protein		62.1191	103.192	316.49	61.2669		0.556523		2.28513		0.437612
227545	CG31613 gene product		1243.92	5713.68	13366.5	8337.57		0.161484		3.11948		0.320566
227726	Histone H2B		3892.05	13932.6	22632.5	19236.1		0.225936		2.34892		0.425728
227757	CG31613 gene product		1777.99	8382.41	14754.4	14781.6		0.209132		2.90697		0.344001
227764	Histone H2B		3515.18	13185.6	16866.9	18357		0.300624		2.10912		0.474131
227814	Histone H2B		3993.12	17537.3	24641.6	20846.9		0.312107		2.11275		0.473317
228028	Collagen alpha 1(III) chain		47.4672	114.691	286.912	119.303		0.363297		2.50506		0.399192
228878	S-adenosylmethionine-dependent methyltransferase activity		1010.01	1251.53	3432.55	3195.37		0.00596441		2.93071		0.341214
228910	Brix domain containing protein 1		8754.93	7922.24	20031.4	14212.1		0.197627		2.05332		0.487017
229175	PREDICTED: DNA replication licensing factor MCM9-like		599.49	658.365	1567.43	1592.9		0.00702447		2.51247		0.398015
229311	mab-21-like 1		764.49	669.829	2700.47	3223.01		0.0660497		4.12982		0.242141
229374	Metabotropic glutamate receptor precursor		92.02	187.142	211.907	442.313		0.326613		2.34352		0.426709
229400	predicted Histone H2B		1011.66	1140.6	2149.37	2188.64		0.0245861		2.01555		0.496142
229428	solute carrier family 7 (cationic amino acid transporter, y+ system), member 9		86.6149	118.899	226.175	241.731		0.0411467		2.27676		0.439221
229510	Similar to NIMA		260.755	244.82	836.947	553.928		0.196011		2.75107		0.363494
229839	Peptidase S1, chymotrypsin		53.9735	68.5643	159.564	115.14		0.153624		2.24179		0.446072
230009	CG31613 gene product		1389.87	6639.68	13293.5	15568.4		0.116501		3.59446		0.278206
230010	Histone H2A		4787.05	12415.3	19413	18986.8		0.218978		2.23224		0.44798
230093	gamma-aminobutyric acid (GABA) A receptor, beta 3		280.139	303.452	928.34	933.18		0.0085801		3.18977		0.313502
230203	Transmembrane protease, serine 2 (Epitheliasin) (Plasmic transmembrane protein X) [Contains: Transmembrane protease, serine 2 non-catalytic chain | Transmembrane protease, serine 2 catalytic chain]		55.912	98.1632	261.478	106.416		0.388547		2.38776		0.418803
230389	Histone H2B		4493.51	18504.5	23685.7	24626.5		0.320744		2.10071		0.476029
230609	similar to RIKEN cDNA 2010110K24		665.325	746.74	1369.02	1766.96		0.13253		2.22084		0.45028
230884	synaptotagmin 3		158.677	120.236	304.062	297.076		0.0677398		2.15529		0.463975
231417	Cytosol aminopeptidase (Leucine aminopeptidase) (LAP) (Leucyl aminopeptidase)		19.622	32.8348	45.5439	70.7517		0.193708		2.21698		0.451064
231483	dTDP-4-dehydrorhamnose 3,5-epimerase (dTDP-4-keto-6-deoxyglucose 3,5-epimerase) (dTDP-L-rhamnose synthetase)		20.2185	19.3467	102.48	13.6241		0.547315		2.93449		0.340775
231484	Phytanoyl-CoA dioxygenase, peroxisomal precursor		116.886	147.627	262.133	270.397		0.0572505		2.01324		0.496711
231585	PREDICTED: zinc finger protein 197-like, partial		467.303	411.181	845.181	967.768		0.047198		2.06372		0.484561
232111	3-oxo-5-alpha-steroid 4-dehydrogenase, C-termina		1055.63	602.047	1793.37	1951.8		0.106822		2.25929		0.442617
232128	Serine-protein kinase ATR (Ataxia telangiectasia and Rad3-related protein) (FRAP-related protein 1)		806.24	829.962	1666.39	2029.55		0.109865		2.25885		0.442703
232269	predicted Hypothetical protein		1717.21	1866.05	3648.24	3534.68		0.0036503		2.00458		0.498859
232574	predicted 2Fe-2S ferredoxin, iron-sulfur binding site (electron transporter)		2404.14	2970.58	5510	6039.24		0.0156052		2.14881		0.465374
233435	NA		1386.07	1940.53	3752.8	3961.74		0.0526726		2.31904		0.431212
234388	7297314_1		1868.98	1254.37	3112.57	3438.87		0.0650685		2.09757		0.476743
234615	peroxisomal biogenesis factor 12		547.553	898.045	1687.18	1754.53		0.100636		2.38082		0.420023
234699	NvTwist (AAQ23384.1)		52.9421	48.3396	190.563	132.622		0.160655		3.19096		0.313385
235110	tRNA isopentenyltransferase, mitochondrial precursor (Isopentenyl-diphosphate:tRNA isopentenyltransferase) (IPP transferase) (IPTase) (IPPT) (hGRO1)		2469.87	3436.07	5763.12	6733.67		0.0405681		2.11597		0.472596
235248	NvWnt5 (AAW28133.1)		1273.27	1874.3	3261.62	3076.31		0.0951663		2.01359		0.496625
235575	predicted Peptidyl-prolyl cis-trans isomerase, cyclophilin type		6421.13	7711.12	14798.1	15353.7		0.0258528		2.13355		0.468703
235892	similar to spindle assembly checkpoint protein		3578.28	3146.18	7404.37	8718.72		0.0650883		2.39768		0.41707
236292	folate receptor 2 (fetal)		10868.1	12214.5	23276.2	26290.4		0.0397619		2.14736		0.465689
236357	hypothetical protein		1806.59	1560.43	4911.33	6600.93		0.124028		3.41913		0.292472
236583	PREDICTED: ataxin-7-like protein 3-like isoform 3		1041.25	1299.05	2487.93	2926.18		0.042383		2.31342		0.432261
236771	Myotrophin (V-1 protein) (Granule cell differentiation protein)		789.94	474.913	1392.88	1337.97		0.126012		2.15903		0.463172
236847	Ras small GTPase, Ras type		1100.25	924.849	3815.8	3119.68		0.074492		3.42476		0.291992
236873	Inosine-uridine preferring nucleoside hydrolase (IU-nucleoside hydrolase)		850.942	1001.74	1737.18	2167.3		0.1022		2.10747		0.474502
237156	Protein CLN3 (Battenin)		647.553	1332	2023.43	2022.37		0.203638		2.0438		0.489286
237164	Histone H2B		3408.63	12447.5	18553.9	19902.7		0.236		2.42535		0.412312
237262	Hsp70-binding protein 1 (HspBP1) (Heat shock protein-binding protein 1) (Hsp70-interacting protein 1)		470.803	460.553	886.169	1577.49		0.269753		2.64524		0.378038
237706	39S ribosomal protein L47, mitochondrial precursor (L47mt) (MRP-L47)		1008.86	939.115	1984.83	1914.87		0.00255224		2.00193		0.499519
237859	hypothetical protein		480.49	1013.92	1794.62	1389.99		0.136501		2.131		0.469262
237929	hypothetical protein		953.928	913.428	2400.84	2713.12		0.0572868		2.73861		0.365149
238066	predicted serine/threonine-protein kinase		2209.72	1938.15	4473.14	4103.52		0.0138532		2.06772		0.483624
238138	Hypothetical 29.3 kDa protein (ORF92)		145.136	114.802	418.305	238.157		0.264126		2.52546		0.395968
238178	hypothetical protein		1651.6	2800.13	4655.49	4535.74		0.148056		2.06464		0.484345
238344	Collagen triple helix repeat		65.4203	52.0533	157.22	81.1109		0.35167		2.0288		0.492901
238348	predicted cytoplasmic linker 2		2620.8	1965.77	7997.39	6922.74		0.0247067		3.25301		0.307408
238725	Protein KIAA0859		5544.93	3823.55	10830.2	10519		0.0824659		2.27883		0.438821
238856	similar to RIKEN cDNA 2810025M15		456.056	303.249	773.377	764.248		0.122352		2.02504		0.493817
238873	predicted splicing factor, arginine/serine-rich 8 isoform 1		1989.9	2647.12	6805.56	6698.12		0.0420223		2.91215		0.343389
238927	Substance-K receptor (SKR) (Neurokinin A receptor) (NK-2 receptor) (NK-2R) (Tachykinin receptor 2)		1201.12	1150.95	5101.55	5144.74		8.41492e-05		4.35629		0.229553
238928	Gastrin/cholecystokinin type B receptor (CCK-B receptor) (CCK-BR) (Cholecystokinin-2 receptor) (CCK2-R)		123.82	82.9374	344.284	213.252		0.203694		2.69657		0.370842
238935	predicted single-stranded DNA-binding protein mssp-1		548.538	492.207	986.881	1107.19		0.0381333		2.01208		0.496997
238943	helicase		2939.28	3679.37	7029.05	6674.55		0.0328386		2.07046		0.482985
238969	predicted Cation (not K+) channel		511.49	949.365	3058.96	2702.71		0.0187961		3.94404		0.253547
239035	bone morphogenetic protein 1		1375.29	1789.74	6269.24	6431.99		0.0128553		4.01299		0.249191
239037	predictedPeptidase M, neutral zinc metallopeptidases, zinc-binding site		1092.85	1517.99	2930.21	3539.62		0.0442579		2.47806		0.403542
239120	predicted disintegrin and metalloproteinase domain-containing protein 28		5774.01	8635.99	16295.8	19347.6		0.0370116		2.47352		0.404282
239340	predicted SWI/SNF related		136.182	291.517	751.298	877.603		0.0293419		3.80853		0.262569
239394	predicted hypotethical protein		43.2305	27.588	115.209	102.357		0.0204377		3.07216		0.325504
239453	PREDICTED: spermatogenesis- and oogenesis-specific basic helix-loop-helix-containing protein 2-like [Ailuropoda melanoleuca]		448.23	590.428	694.122	1742.49		0.406612		2.34592		0.426271
239481	hypothetical protein		333.024	5875.8	11636.4	12505.2		0.183592		3.88827		0.257184
239485	hypothetical protein		49.5301	23.1461	84.6876	67.3888		0.147641		2.09252		0.477893
239490	hypothetical protein		768.51	1626.3	2607.14	2486.99		0.190055		2.12716		0.470111
239494	Epstein-Barr nuclear antigen 1 (EBNA-1)		105.062	232.47	424.614	280.81		0.197443		2.08995		0.47848
239609	Agrin precursor		279.993	925.803	1429.38	1749.53		0.154697		2.63635		0.379312
239612	Ribosome-binding protein 1 (Ribosome receptor protein) (180 kDa ribosome receptor homolog) (ES/130 related protein)		61.9899	97.5925	137.809	195.249		0.148119		2.08706		0.479143
239655	Vacuolar protein sorting protein 72		1218.43	1764.74	3192.91	3229.04		0.0990665		2.15273		0.464526
239691	ATR-interacting protein (ATM and Rad3-related-interacting protein)		319.227	460.913	769.12	825.49		0.0760745		2.044		0.489236
239703	predicted Hypothetical protein		1317.18	1371.04	2856.18	2757.49		0.00497534		2.08825		0.478871
239756	hypothetical protein		1201.47	1003.54	2559.3	2169.66		0.0542178		2.14464		0.466278
239775	hypothetical protein		52.2394	46.0527	108.455	130.795		0.0815011		2.43407		0.410834
239892	GTP1/OBG		1185.42	482.046	1937.74	1669.19		0.188704		2.16312		0.462295
239899	Cadherin cytoplasmic region		458.082	340.988	1321.12	1752.37		0.100343		3.84632		0.259988
239957	putative homeodomain transcription factor 1 (PHTF1)		984.865	1400.55	2452.19	2385.24		0.0997819		2.02792		0.493117
239996	hypothetical protein		1444.72	1320.95	2826.83	3213.02		0.0539361		2.18387		0.457904
240056	DNA segment on chromosome 21 (unique) 2056 expressed sequence		1726.59	2394.63	4477.87	3962.99		0.0410332		2.04815		0.488247
240131	predicted TCP1; component of chaperonin-containing T-complex		382.976	594.573	1023.57	1194.03		0.0486584		2.26854		0.440812
240144	hypothetical protein		21.1105	38.7261	99.549	57.288		0.22772		2.62109		0.381521
240386	predicted CEP2_HUMAN Centrosomal protein 3		693.178	698.803	1636.24	1771.96		0.0424555		2.44845		0.408421
240477	CG16995 gene product		540.553	368.544	1215.6	1225.99		0.0702529		2.68573		0.372339
240491	hypothetical protein		932.227	438.335	3027.4	2949.05		0.0622009		4.36058		0.229327
240743	Probable mitochondrial ATPase complex subunit atp10		2488.85	1537.04	5059.8	4384.27		0.0526385		2.34583		0.426287
240774	hypothetical protein		241.474	312.086	1036.75	788.615		0.102007		3.2975		0.30326
240898	predicted methyl-accepting chemotaxis sensory transducer		218.112	485.141	3718.06	4087.99		0.00601991		11.0999		0.0900908
240935	Max dimerization protein		6327.36	6866.1	14635.3	14602.9		0.0209159		2.21611		0.451241
240941	H1 histone family, member 0		363.336	644.314	1214.62	1184.3		0.123426		2.3807		0.420044
241083	S-adenosylmethionine-dependent methyltransferase activity		4401.12	3228.62	7195.8	9604.23		0.11664		2.20192		0.45415
241094	predicted OmpA family protein		1268.12	357.757	3544.43	4051.12		0.0493092		4.67167		0.214056
241118	predicted hypotethical protein		361.564	578.195	1217.99	1083.22		0.0482234		2.44872		0.408377
241285	Nucleolar complex protein 4 homolog B (NOC4 protein homolog B) (NOC4-like protein B) (Nucleolar complex-associated protein 4-like protein B)		9639.6	10018.4	20188.5	19426.3		0.00727911		2.0152		0.496229
241333	PREDICTED: similar to signal peptide peptidase-like 2B		1743.51	2381.8	4787.24	3999.83		0.0477779		2.13003		0.469476
241352	NvWnt3 (ABF48092.1)		1140.99	1002.74	1890.2	2450.94		0.142261		2.02504		0.493816
241424	Acidic leucine-rich nuclear phosphoprotein 32 family member A (Leucine-rich acidic nuclear protein)		2460.02	1657.69	4805.43	3457.12		0.145692		2.00658		0.498359
241522	hypothetical protein		401.557	477.804	458.656	1378.45		0.486365		2.08914		0.478667
241624	predicted protein odr-4 homolog		288.981	192.78	623.705	525.886		0.0397299		2.38622		0.419073
241724	hypothetical protein		37.8413	64.6305	147.265	88.6113		0.226258		2.30187		0.43443
241738	dumpy		468.687	459.835	1423.99	1168.6		0.0966081		2.79217		0.358144
242001	Ankyrin repeat and SOCS box protein 12 (ASB-12)		772.727	1240.14	2544.9	2045.43		0.0642096		2.2805		0.438501
242015	6-pyruvoyl tetrahydrobiopterin synthase (PTPS) (PTP synthase)		1038.99	936.013	1760.93	2436.55		0.180996		2.1253		0.470521
242084	fau		957.558	1151.08	3994.09	3287.93		0.0691314		3.45342		0.289568
242207	predicted Aerolysin 3 precursor (Hemolysin 3)		213.805	258.008	1084.79	1235.24		0.0368042		4.91726		0.203365
242370	Tachykinin-like peptides receptor 99D (dTKR)		868.553	1242.74	3065.8	3188.18		0.0386806		2.96216		0.337592
242397	Cytochrome c heme-binding site		120.815	208.367	527.059	189.745		0.44853		2.17753		0.459236
242419	hypothetical protein		2792.54	3862.44	6606.8	7003.12		0.0681321		2.04507		0.48898
242460	hypothetical protein		75.2196	52.2529	212.011	62.1651		0.504587		2.15086		0.46493
242472	ddi:ng1955 CPEB-associated factor Maskin		136.243	143.427	245.695	372.194		0.226895		2.20935		0.452621
242597	Tubulin alpha-2/alpha-4 chain		205.551	722.803	1260.99	924.553		0.199031		2.35421		0.42477
242605	Resistin-like beta precursor (RELMbeta) (Cysteine-rich secreted protein FIZZ2) (Cysteine-rich secreted protein A12-beta)		88.0585	166.687	441.542	187.804		0.364409		2.47049		0.404778
242637	predicted hypotethical protein		1001.45	889.365	2546.49	2633.57		0.00247971		2.7396		0.365017
242648	hypothetical protein		83.9709	184.802	481.106	507.787		0.0721535		3.67929		0.271791
242822	predicted F-box/LRR-repeat protein 20		2535.74	2234.18	6063.87	5685.83		0.0057745		2.46329		0.405961
242842	hypothetical protein		429.305	347.446	628.678	999.865		0.249264		2.09661		0.476961
242934	hypothetical protein		108.852	36.9212	237.119	67.0021		0.516724		2.08626		0.479327
242998	hypothetical protein		4483.87	3130.55	9750.37	10126.4		0.0539499		2.61042		0.383081
243046	hypothetical protein		125.145	125.798	628.949	185.075		0.424984		3.24385		0.308276
243220	predicted cation transport system		35.8589	40.6798	83.9122	81.795		0.0146699		2.16501		0.461891
243277	predicted reverse transcriptase		114.622	217.562	3130.12	3175.34		0.00306057		18.9818		0.052682
243525	predicted GTP-binding protein era homolog (hERA) (ERA-W) (Conserved ERA-like GTPase) (CEGA)		584.562	771.49	1434.97	1291.88		0.0328131		2.01087		0.497298
243525	predicted GTP-binding protein era homolog (hERA) (ERA-W) (Conserved ERA-like GTPase) (CEGA)		584.562	771.49	1434.97	1291.88		0.0328131		2.01087		0.497298
243582	hypothetical protein		209.101	197.853	766.365	605.091		0.104082		3.37006		0.296731
243614	DNA segment, Chr 15, ERATO Doi 741, expressed		2941.49	3909.04	6541.25	7534.17		0.0349542		2.05465		0.486702
243639	histone H3-lysine 4-specific methyltransferase | H3-K4-HMTase | histone H3-K4 methyltransferase		341.409	458.167	1235.75	1084.62		0.0183665		2.902		0.34459
243640	predicted Major facilitator superfamily (transporter activity)		620.865	697.016	1458.17	1469.63		0.0267643		2.2216		0.450127
243726	predicted Sh2/sh3 tyrosine kinase		763.046	483.99	2309.43	2217.77		0.0358745		3.63037		0.275454
243811	putative polyadenylation factor		2055.77	2241.68	5594.74	4896.37		0.0564063		2.44124		0.409628
243958	similar to SNF2/RAD54 family protein		156.762	263.313	353.697	540.053		0.189836		2.1276		0.470014
244000	calcium-responsive transcription coactivator		181.503	313.493	762.035	741.24		0.0766186		3.03695		0.329278
244006	myosin-binding subunit 85		999.195	1349.31	2490.84	2623.44		0.0525969		2.17767		0.459206
244136	similar to hypothetical protein D10Ertd718e		1163.39	1988.68	4099.35	3831.43		0.0841123		2.51606		0.397447
244330	zinc finger protein 62		2240.87	1253.42	4211.3	3667.47		0.0886186		2.25476		0.443506
244465	Probable RNA helicase exp9 (Exported protein 9) >gi|61223743|sp|P0A4D7|EXP9_STRPN Probable RNA helicase exp9 (Exported protein 9)		3408.49	4900.8	9297.8	9271.85		0.0918647		2.2348		0.447466
244522	Colipase B precursor		890.018	1411.97	3335.82	4572.91		0.0996168		3.43561		0.291069
244569	heat shock protein		318.544	256.034	1098.55	1500.6		0.117863		4.52358		0.221064
244930	Protein FAM3B precursor (Cytokine-like protein 2-21)		96.153	120.972	353.697	169.44		0.341147		2.40938		0.415044
245202	predicetd ubiquitin-protein ligase E3-alpha-like protein		544.303	651.489	1382.94	1334.94		0.0205276		2.27287		0.439972
245203	predicted tolloid related-1		793.99	524.678	1752.37	1478.93		0.0380041		2.45042		0.408093
245228	predicted ATP-dependent DNA helicase PIF1-like		355.521	543.434	1229.3	1147.92		0.0474896		2.64443		0.378154
245445	predictede naked cuticle homolog 1 (nkd wnt antagonist)		8709.52	9761.37	26210.9	29175.2		0.0313833		2.99856		0.333493
245466	predicted acid trehalase-like protein 2		43.4763	39.9282	100.234	112.624		0.0450974		2.55211		0.391832
245486	hypothetical protein		1204.22	1708.34	3149.11	3123.83		0.094099		2.15375		0.464306
245493	predicted eucaryotic tranlation initiation factor		59.4466	335.647	1150.86	983.097		0.0489536		5.40114		0.185146
245558	PREDICTED: similar to C2 domain containing protein		284.488	239.046	461.928	703.884		0.219579		2.22681		0.449072
245761	predicetd HUMAN tRNA pseudouridine synthase 3 (tRNA-uridine isomerase 3)		1022.47	1110.7	2471.49	2214.2		0.0426739		2.19659		0.455252
245818	hypothetical protein		71.8469	127.256	225.694	212.546		0.129387		2.20107		0.454324
245846	predicted Prolyl 4-hydroxylase, alpha subuni		2134.82	2969.49	5310.2	6436.7		0.0487954		2.30137		0.434524
245865	Ras GTPase-activating protein nGAP (RAS protein activator like 1		2510.12	4204.24	6791.64	7323.24		0.118237		2.10219		0.475693
245966	predicted hypotethical protein		1213.66	1555.3	3164.09	3724.62		0.038134		2.48783		0.401957
246069	mitochondrial ADP,ATP carrier protein 2		63.3213	123.291	224.646	249.863		0.0927108		2.54276		0.393274
246077	CSL-type zinc finger-containing protein 2 (Diphtheria toxin and Pseudomonas exotoxin A sensitivity required protein 1)		1253.49	1999.89	3380.1	3480.48		0.124599		2.10875		0.474214
246080	hypothetical protein		1428.49	2257.72	4120.18	4117.42		0.114726		2.23471		0.447486
246240	Spermatid-specific protein T1 [Contains: Sperm protamine SP1]		59.4806	241.41	330.278	304.062		0.313132		2.10821		0.474337
246299	Cytochrome P450		1301.3	2036.37	3542.5	3731.93		0.100261		2.1795		0.458821
246432	predicted Ribosomal RNA adenine methylase transferase		938.803	1493.64	3881.25	3571.49		0.0300552		3.06389		0.326382
246500	Moesin (Membrane-organizing extension spike protein)		5513.49	3787.74	12184.7	9678.99		0.0658801		2.35062		0.425419
246767	Microtubule-associated protein futsch		119.132	473.885	851.24	734.721		0.192162		2.67439		0.373916
246873	predicetd AGUA_STRPN Putative agmatine deiminase (Agmatine iminohydrolase)		1209.87	1815.98	3093.05	3630.23		0.0459996		2.22195		0.450055
247081	predicted membrane-anchored cell surface protein		1093.77	1085.55	2463.55	2394.13		0.0150859		2.22899		0.448634
247204	Myosin IJ heavy chain		958.928	1926.19	3447.05	3245.37		0.145963		2.31963		0.431103
247274	PREDICTED: similar to zinc finger, HIT type 4		2779.68	2161.24	6438.68	5476.37		0.0372929		2.4115		0.414679
247296	pumilio domain containing protein		2543.55	3216.64	6079.74	6166.99		0.0619311		2.1261		0.470345
247353	Rhodopsin-like GPCR superfamily		155.696	615.178	785.123	919.011		0.272737		2.21065		0.452355
247410	Acetylcholine receptor protein		940.115	451.599	1874.43	2199.12		0.0576406		2.927		0.341647
247433	G-protein coupled receptor		346.576	688.74	1623.18	1178.8		0.0950478		2.7064		0.369494
247777	Leucyl-cystinyl aminopeptidase (Cystinyl aminopeptidase) (Oxytocinase) (OTase) (Insulin-regulated membrane aminopeptidase) (Insulin-responsive aminopeptidase) (IRAP) (Placental leucine aminopeptidase) (P-LAP) (Vesicle protein of 165 kDa) (Vp165) (GP160)		2097.24	1850.46	6837.09	5457.3		0.0956828		3.11432		0.321098
247826	chloride intracellular channel 4		2040.23	2815.87	4812.62	5444.99		0.0355707		2.11231		0.473415
247895	ribose 5-phosphate isomerase A (ribose 5-phosphate epimerase)		2055.93	1574.8	4598.49	3976.83		0.0282163		2.36187		0.423393
247997	hypothetical protein		575.678	780.836	1704.9	1731.12		0.0589068		2.53297		0.394793
248013	hypothetical protein		112.291	104.471	251.417	309.741		0.101778		2.58883		0.386275
248037	Smad4 like prediction		2206.37	4436.03	6277.86	7659.24		0.132075		2.0982		0.476598
248206	Glycoprotein X precursor		232.659	231.659	679.49	443.116		0.21946		2.41775		0.413607
248298	hypothetical protein		25.1278	30.4466	58.1691	78.4844		0.137656		2.45893		0.406681
248351	predicted pol protein (neuron navigator?)		140.628	118.689	593.222	629.678		0.00483241		4.71585		0.212051
248502	predicted rRNA processing protein		1882.12	1420.97	4519.3	4816.37		0.0138393		2.82635		0.353813
248614	predicted C6 zinc finger domain-containing protein		4586.88	6249.74	17078.5	15496.9		0.0110501		3.00605		0.332662
248845	DNA segment, Chr 15, ERATO Doi 741, expressed		2778.05	2591.61	5356.64	5493.37		0.0027048		2.02061		0.494899
248854	hypothetical protein		5250.51	7255.43	13601.6	14299.6		0.0577236		2.23104		0.448222
248870	predicted hypotethical protein		208.175	317.507	3813.46	3443.43		0.0231788		13.8047		0.072439

## Sheet: LiCl
SPOT_ID	Best Blast hit		Ctrl1	Ctrl2	LiCl1	LiCl2		TTEST		RATIO T/C		RATIO C/T
248892	Multi-sensor Hybrid Histidine Kinase		123.134	93.0701	246.87	269.349		0.0190278		2.38765		0.418822
248853	PREDICTED: axin-1-like		389.559	447.642	830.321	912.803		0.0168532		2.08208		0.480288
248790	similar to zinc finger DAZ interacting protein 3		286.787	421.93	593.553	842.678		0.159896		2.02652		0.493457
248646	Liprin-beta 2		276.915	109.394	469.428	541.872		0.126083		2.61785		0.381993
248432	glycerophosphodiester phosphodiesterase domain-containing protein 1		499.608	660.258	1404.41	1551.23		0.0147167		2.54826		0.392425
248381	Structural maintenance of chromosome 2 (Chromosome-associated protein E) (Chromosome assembly protein XCAP-E)		1800.3	2076.8	4163.65	3770.57		0.0188277		2.04643		0.488655
248351	pol protein (Common to all retroviruses)		140.628	118.689	406.119	470.594		0.0448014		3.38086		0.295783
248239	Trans-aconitate 2-methyltransferase		198.25	294.657	686.615	707.707		0.057369		2.82878		0.35351
248206	Glycoprotein X precursor		232.659	231.659	740.711	833.365		0.0530035		3.39008		0.294978
248201	predicted protein		264.008	470.803	613.865	860.365		0.152148		2.00627		0.498437
248039	hypothetical protein LOC57724		893.249	1092.03	2037.73	2335.17		0.0304326		2.20266		0.453996
248008	predicted protein		216.365	424.992	622.252	795.303		0.107399		2.21024		0.452439
247997	zinc finger domain, LSD1 subclass family protein		575.678	780.836	2759.06	2504.62		0.00812243		3.8803		0.257712
247939	similar to 60S ribosomal protein		29.2315	35.0555	40.0502	110.229		0.434726		2.33763		0.427783
247724	Cytochrome c heme-binding site		1759.41	2793.01	4460.18	6191.55		0.11985		2.33979		0.427388
247720	predicted protein		287.188	270.835	775.928	1039.24		0.130277		3.25285		0.307422
247681	PREDICTED: similar to tumor suppressor TSBF1		702.49	1025.19	1723.73	2029.24		0.0451759		2.17226		0.460351
247647	Xanthine dehydrogenase/oxidase [Includes: Xanthine dehydrogenase (XD) | Xanthine oxidase (XO) (Xanthine oxidoreductase)]		832.476	1085.19	1883.77	2006.21		0.0433461		2.0285		0.492975
247433	neuropeptide Y receptor Y2		346.576	688.74	1884.3	2221.87		0.0236443		3.9661		0.252137
247410	Acetylcholine receptor protein, epsilon subunit precursor		940.115	451.599	1499.55	1636.8		0.152717		2.25359		0.443736
247396	nerve growth factor receptor (TNFR superfamily, member 16)		130.112	158.475	283.544	322.176		0.0273457		2.09892		0.476435
247396	tumor necrosis factor receptor superfamily member 16		130.112	158.475	283.544	322.176		0.0273457		2.09892		0.476435
247332	predicted protein		48.8737	96.2956	206.104	182.487		0.0765475		2.67681		0.373579
247306	Tetratricopeptide repeat family		293.105	407.954	810.365	700.74		0.0364984		2.15546		0.463937
247286	similar to RIKEN cDNA 1700013H19		195.013	371.513	587.856	555.546		0.179297		2.01827		0.495474
247204	myosin heavy chain		958.928	1926.19	3709.08	3260.97		0.10408		2.41586		0.413931
247005	similar to RIKEN cDNA 2310068O22		4192.99	25150.5	39593.1	32952.2		0.266153		2.47228		0.404484
247004	chemokine (C-X-C motif) receptor 4a		36.8854	45.7822	126.513	169.47		0.11462		3.58039		0.279299
246971	predicted protein		141.924	63.4942	232.602	287.937		0.0939177		2.53404		0.394626
246824	Probable eukaryotic translation initiation factor 3 93 kDa subunit		6310.31	6349.82	14872.4	13573.1		0.052082		2.24686		0.445067
246802	potassium channel subfamily K member 9-like		47.3976	55.5624	631.678	672.489		0.0171503		12.6667		0.078947
246767	predicted protein		119.132	473.885	2023.12	2359.09		0.0163598		7.38968		0.135324
246686	predicted protein		117.629	118.524	304.374	504.928		0.21428		3.42702		0.291799
246432	dimethyladenosine transferase 2, mitochondrial		938.803	1493.64	3516.62	3941.83		0.0223609		3.06624		0.326133
246390	phospholipase A2, group IIA (platelets, synovial fluid)		43.7805	125.307	172.704	304.062		0.20932		2.81964		0.354655
246103	predicted protein		43.161	42.7493	70.455	216.343		0.399863		3.33834		0.29955
246084	predicted protein		224.834	713.99	3628.62	3245.37		0.0128785		7.32191		0.136576
246080	predicted protein		1428.49	2257.72	3531.37	4143.24		0.0692822		2.08198		0.480313
246077	CSL-type zinc finger-containing protein 2 (Diphtheria toxin and Pseudomonas exotoxin A sensitivity required protein 1)		1253.49	1999.89	4032.2	3952.49		0.09645		2.45427		0.407452
246069	mitochondrial ADP,ATP carrier protein 2		63.3213	123.291	340.581	357.667		0.0570905		3.74171		0.267257
245966	kelch domain-containing protein 3-like		1213.66	1555.3	3269.12	3076.82		0.0237478		2.29181		0.436337
245881	Cyclic nucleotide gated channel, cone photoreceptor, alpha subunit (CNG channel 1) (CNG-1)		1274.65	5124.68	7167.3	8234.29		0.238697		2.40675		0.415498
245818	predicted protein		71.8469	127.256	228.241	277.188		0.0550099		2.53853		0.393928
245787	Phosphatidylinositol-4-phosphate 5-Kinase family protein		1290.01	880.654	2212.62	2633.39		0.0449925		2.2325		0.447928
245761	tRNA pseudouridine synthase		1022.47	1110.7	2282.8	2002.23		0.0613889		2.00877		0.497818
245558	coiled-coil domain-containing protein 160 homolog		284.488	239.046	719.414	823.303		0.0349537		2.94674		0.339358
245523	Nucleolar transcription factor 1-A		550.317	1141.12	1940.68	2111.13		0.134139		2.39549		0.417451
245498	predicted protein		422.825	551.065	1404.33	1751.55		0.0711789		3.24049		0.308596
245493	predicted protein		59.4466	335.647	1502.68	1634.1		0.0314273		7.93934		0.125955
245425	predicted protein		77.5099	183.156	427.611	439.422		0.106255		3.32622		0.300641
245405	lysyl oxidase-like 2-like		158.3	355.508	1006.8	1170.3		0.0249146		4.2372		0.236005
245383	Pre-mRNA splicing factor cwc2		2004.45	3539.12	5853.63	6064.48		0.144766		2.1499		0.465138
245324	predicted protein		50.8451	183.415	459.553	356.258		0.0806564		3.4825		0.28715
245228	DNA repair protein		355.521	543.434	893.197	905.178		0.129894		2.00052		0.499871
245209	ddi:ng11234 possible enoyl-CoA hydratase		747.803	871.104	1540.05	1826.49		0.0668875		2.07952		0.480881
245097	predicted protein		865.546	1491.62	2438.74	2619.99		0.123018		2.14611		0.465959
244932	cyclin-dependent kinase inhibitor 2C (p18, inhibits CDK4)		430.807	269.339	726.168	1363.75		0.258488		2.98497		0.335012
244871	predicted protein		882.004	1282.67	2218.86	2180.9		0.110328		2.03253		0.491998
244727	Ariadne-1 protein homolog variant		1137.24	1605.13	3032.12	3684.48		0.0466699		2.4492		0.408297
244721	Protein FAM3B precursor (Cytokine-like protein 2-21)		223.042	655.803	1022.47	974.891		0.231541		2.27271		0.440003
244710	Probable alpha-amylase C23D3.14c precursor		1303.84	1524.63	3944.03	5284.07		0.12358		3.26257		0.306507
244610	ninjurin 2		478.428	419.618	1397.24	1347.44		0.00198596		3.05628		0.327196
244522	Colipase B precursor		890.018	1411.97	2051.05	2755.74		0.113822		2.08811		0.478902
244507	archaemetzincins-2, isoform CRA_c		815.178	1015.72	2366.37	2483.12		0.012774		2.64869		0.377545
244506	similar to putative pheromone receptor		103.045	186.337	345.392	352.995		0.125415		2.41338		0.414357
244487	putative M23 peptidase domain protein		2266.28	2583.61	5394.37	5526.05		0.0151895		2.25169		0.444112
244409	Orexigenic neuropeptide QRFP receptor (G-protein coupled receptor 103) (SP9155) (AQ27)		147.699	454.543	571.058	692.236		0.246371		2.09765		0.476724
244403	dopamine receptor D1		1050.37	1521.51	4021.74	3902.16		0.0436464		3.08098		0.324573
244403	dopamine receptor D1		1050.37	1521.51	4021.74	3902.16		0.0436464		3.08098		0.324573
244136	coiled-coil domain containing 59		1163.39	1988.68	5412.18	5749.91		0.0378437		3.5412		0.28239
244126	predicted protein		317.112	301.942	725.115	649.865		0.0544424		2.2211		0.450227
244006	myosin-binding subunit 85		999.195	1349.31	2613.12	2554.72		0.0718487		2.20048		0.454447
244000	calcium-responsive transcription coactivator		181.503	313.493	681.49	457.491		0.160195		2.30099		0.434595
243969	myogenic factor 5		1463.37	3697.24	7500.8	8140.74		0.112397		3.03095		0.329929
243958	predicted protein		156.762	263.313	452.841	586.834		0.07379		2.47498		0.404044
243880	cal:orf19.2208 conserved hypothetical protein		5166.42	5279.89	11898.6	11172.4		0.0325494		2.20853		0.452791
243853	PREDICTED: similar to U2af1-rs2		92.1134	233.586	870.24	917.065		0.0416793		5.48759		0.182229
243664	predicted protein		347.264	706.24	1185.62	1283.43		0.13813		2.34365		0.426685
243640	transporter - related		620.865	697.016	1527.67	1501.09		0.01535		2.2982		0.435122
243639	histone H3-lysine 4-specific methyltransferase | H3-K4-HMTase | histone H3-K4 methyltransferase		341.409	458.167	753.681	1175.87		0.208058		2.41321		0.414386
243582	predicted protein		209.101	197.853	521.329	626.115		0.0864168		2.8196		0.354661
243459	speckle-type POZ protein		676.648	1359.18	2337.45	2699.68		0.0916687		2.47424		0.404164
243369	Granulins precursor		204.019	93.9671	447.389	424.18		0.108522		2.92486		0.341897
243289	Golgi-associated plant pathogenesis-related protein 1 (Golgi-associated PR-1 protein) (GAPR-1) (Glioma pathogenesis-related protein 2) (GliPR 2)		2340.83	1692.76	4249.8	4533.13		0.0518046		2.17745		0.459254
243277	Pol polyprotein [Contains: Reverse transcriptase/ribonuclease H (RT)		114.622	217.562	603.786	875.365		0.114386		4.45281		0.224577
243220	predicted protein		35.8589	40.6798	88.3127	104.808		0.070027		2.52318		0.396325
243100	predicted protein		20.7529	26.1874	25.6449	71.5312		0.469527		2.07021		0.483044
243037	histone lysine methyltransferase Set2		313.481	620.678	1500.29	1663.22		0.0442168		3.38649		0.295291
242857	sperm receptor for egg jelly precursor		231.285	237.386	646.396	640.535		0.000108224		2.74592		0.364177
242822	PREDICTED: F-box and leucine-rich repeat protein 20		2535.74	2234.18	5272.38	4756.46		0.0236389		2.10252		0.47562
242811	erythrocyte membrane protein band 4.1-like 2		1138.55	2067.16	3227.55	3327.61		0.168637		2.04484		0.489037
242776	Polyadenylate-binding protein-interacting protein 1 (Poly(A)		2358.25	2893.33	4615.08	6046.41		0.131442		2.03015		0.492575
242762	zinc finger protein 600		715.509	822.176	1722.12	1789.93		0.00785901		2.28398		0.437832
242725	cholecystokinin B receptor		65.0811	69.793	144.046	173.153		0.093717		2.35182		0.425203
242705	Protein phosphatase 1, regulatory subunit 3A		396.117	696.488	1043.87	1208.87		0.108384		2.06181		0.485012
242648	predicted protein		83.9709	184.802	987.314	938.322		0.0148869		7.16456		0.139576
242643	predicted protein		221.371	254.405	622.45	868.376		0.145924		3.13346		0.319136
242605	Resistin-like beta precursor (RELMbeta) (Cysteine-rich secreted protein FIZZ2) (Cysteine-rich secreted protein A12-beta)		88.0585	166.687	283.446	349.199		0.0694987		2.48344		0.402667
242597	Tubulin alpha-2/alpha-4 chain		205.551	722.803	5772.65	3968.49		0.107404		10.4929		0.0953023
242370	Tachykinin-like peptides receptor 99D (dTKR)		868.553	1242.74	2817.87	2174.37		0.0850909		2.36454		0.422916
242364	zinc finger, HIT type 2		6340.49	5636.42	12334.9	13031.2		0.00542758		2.11792		0.472162
242270	CCAAT/enhancer binding protein gamma (C/EBP gamma) (Immunoglobulin enhancer binding protein 1) (IG/EBP-1) (Granulocyte colony-stimulating factor promoter element 1 binding protein) (GPE1-binding protein) (GPE1-BP)		15426.2	16611.5	37286.1	36118.6		0.00161549		2.2912		0.436453
242243	predicted protein		46.3895	61.0675	89.5823	144.733		0.243867		2.18055		0.4586
242088	Probable phosphoglycerate mutase gpmB (Phosphoglyceromutase) (PGAM)		1763.5	2173.99	4623.74	4491.62		0.0334681		2.31502		0.431962
242084	fau		957.558	1151.08	4389.3	4880.98		0.0232015		4.39633		0.227462
242001	Ankyrin repeat and SOCS box protein 12 (ASB-12)		772.727	1240.14	2946.68	2817.12		0.0620311		2.86348		0.349225
241996	transcriptional activator HAP4 and regulatory domain of BCR and P85A		1431.87	2197.74	4139.68	4204.24		0.100522		2.29885		0.435
241874	PREDICTED: Bardet-Biedl syndrome 12		1093.54	1046.88	2183.94	2253.12		0.0025632		2.07299		0.482394
241724	predicted protein		37.8413	64.6305	124.773	279.63		0.294538		3.94648		0.253391
241579	Protein hemK homolog (M.XfaHemK2P)		464.436	621.007	2468.02	2166.3		0.0221017		4.26952		0.234218
241447	D(1A) dopamine receptor		508.928	502.155	1534.37	1642.01		0.0309886		3.14156		0.318314
241253	ATP-dependent RNA helicase A-like protein		100.474	67.7066	281.756	357.514		0.0650088		3.8011		0.263082
241157	RING zinc finger-containing protein		6207.68	5419.14	16856.3	17717.9		0.00267564		2.97366		0.336286
241147	predicted protein		289.654	220.375	543.99	827.115		0.185889		2.68829		0.371983
241118	PREDICTED: cytochrome P450, family 2, subfamily J, polypeptide 2-like isof		361.564	578.195	1346.87	1681.52		0.0474366		3.22252		0.310316
241043	vascular cell adhesion molecule 1		110.851	368.012	409.197	579.866		0.258322		2.06544		0.484158
240928	PREDICTED: processing of precursor 5-like		2192.24	2621.66	6206.55	6181.71		0.0354733		2.57344		0.388586
240903	Collagen alpha 1(V) chain precursor		482.99	384.03	1141.12	1512.12		0.111609		3.06017		0.326779
240898	predicted protein		218.112	485.141	812.99	1095.56		0.0905521		2.71389		0.368474
240837	expressed protein		5055.43	3731.43	9841.3	9696.87		0.0749976		2.22357		0.449728
240809	Lysine Decarboxylase, putative		767.8	906.24	1823.79	1801.87		0.0404148		2.16581		0.461721
240774	PREDICTED: similar to fibrinogen C domain containing 1, partial		241.474	312.086	633.365	653.92		0.0449591		2.32546		0.430022
240727	similar to taube nuss		492.553	767.995	1165.98	1388.49		0.0719095		2.02648		0.493467
240491	similar to low density lipoprotein receptor related protein LRP1B/LRP-DIT		932.227	438.335	1262.81	1585.36		0.14897		2.0781		0.481209
240466	predicted protein		71.9352	49.38	106.43	265.729		0.356152		3.0677		0.325977
240413	putative hydrolase lipoprotein		106.357	159.423	580.384	658.278		0.0139451		4.66049		0.21457
240403	HUMAN Angiogenic factor with G patch and FHA domains 1		1311.61	2136.64	3542	3935.77		0.0842151		2.16857		0.461133
240386	RAB6 interacting protein 2, isoform CRA_b		693.178	698.803	2128.7	2182.31		0.0108145		3.09703		0.32289
240344	30S ribosomal protein S6		341.38	738.49	1174.43	1226.46		0.180752		2.22331		0.44978
240292	phenylalanyl-tRNA synthetase class IIc family protein		2280.35	3543.68	6307.86	6215.8		0.117087		2.15034		0.465042
240291	predicted protein		121.529	105.549	167.679	329.717		0.341641		2.19042		0.456534
240210	NAD-dependent epimerase/dehydratase		98.9985	80.854	991.928	986.053		0.00277491		10.9978		0.0909273
240131	Thermosome subunit (Chaperonin subunit)		382.976	594.573	1107.8	1137.36		0.0998876		2.29673		0.435402
240067	predicted protein		77.6014	106.84	210.399	220.314		0.0524713		2.33524		0.428222
240047	Rhodopsin-like GPCR superfamily		489.118	758.571	1328.93	1412.8		0.0901367		2.19745		0.455074
239996	hypothetical protein		1444.72	1320.95	3620.62	3601.2		0.0151657		2.61124		0.38296
239928	PREDICTED: similar to Chromosome 19 open reading frame 39		1638.87	1891.49	4135.93	3639.18		0.0362525		2.20236		0.454059
239924	mitogen-activated protein kinase kinase 1 interacting protein 1		1906.2	1572.27	3350.79	3772.2		0.0240075		2.04774		0.488344
239906	erythrocyte binding protein		651.428	976.162	1682.15	1945.25		0.0445025		2.22869		0.448693
239821	Gamma-aminobutyric acid type B receptor, subunit 2 precursor		233.517	199.451	718.49	558.303		0.107118		2.94893		0.339106
239768	predicted protein		322.083	730.297	2372.47	2490.19		0.0511621		4.62063		0.216421
239708	predicted protein		89.1628	220.314	464.286	571.24		0.053898		3.34605		0.29886
239703	ORF_42 / EF hand family protein		1317.18	1371.04	3637.12	3927.74		0.0322613		2.81408		0.355356
239691	ATR-interacting protein (ATM and Rad3-related-interacting protein)		319.227	460.913	937.763	936.817		0.0819491		2.40288		0.416168
239660	PREDICTED: sphingomyelin phosphodiesterase, acid-like 3B-like		2236.35	3065.68	5535.85	6029.12		0.0373462		2.18124		0.458456
239609	Agrin precursor		279.993	925.803	2120.84	2024.71		0.131165		3.43802		0.290865
239594	Protein C6orf188 homolog		1353.49	3445.02	5740.4	5557.91		0.195883		2.35455		0.42471
239481	predicted protein		333.024	5875.8	14299.6	14684.3		0.150499		4.66818		0.214216
239453	Transcription factor-like 5 protein		448.23	590.428	1285.23	1726.68		0.114095		2.89981		0.34485
239362	Micronuclear linker histone polyprotein (MIC LH) [Contains: Micronuclear linker histone-alpha | Micronuclear linker histone-beta | Micronuclear linker histone-delta | Micronuclear linker histone-gamma]		1381.8	1973.12	4060.99	3993.91		0.0764012		2.40092		0.416507
239340	Hypothetical protein		136.182	291.517	1019.6	1633.68		0.153786		6.20363		0.161196
239199	predicted protein		2658.1	4859.49	9146.49	8048.55		0.0948471		2.28731		0.437195
239196	similar to metallo-beta-lactamase superfamily protein like (XL884)		59.0948	50.4359	196.036	290.28		0.153454		4.44		0.225225
239153	predicted protein		1363.59	1914.68	3120.78	3738.93		0.0506868		2.09248		0.477902
239037	predicted protein		1092.85	1517.99	3068.37	2898.22		0.0504788		2.28531		0.437578
238969	polycystic kidney disease 2		511.49	949.365	1447.14	1645.6		0.123781		2.11707		0.472351
238958	Glycine betaine transporter opuD		1957.99	1861.37	5118.68	4026.38		0.126449		2.3944		0.417641
238927	Substance-K receptor (SKR) (Neurokinin A receptor) (NK-2 receptor) (NK-2R) (Tachykinin receptor 2)		1201.12	1150.95	2622.3	2634.8		0.00708748		2.2351		0.447408
238853	7301ATP-binding cassette protein C12758		1480.38	2778.05	4539.63	5369.49		0.0850022		2.32694		0.429748
238848	Sentrin-specific protease 8 (Sentrin/SUMO-specific protease SENP8)		213.373	289.896	446.797	620.081		0.148531		2.1199		0.471721
238818	Beta-1,3-galactosyltransferase 6 (beta 3GalT6)		1007.12	2076.8	3621.11	4468.74		0.0722681		2.62324		0.381208
238754	COX10 homolog, cytochrome c oxidase assembly protein, heme A: farnesyltransferase		1995.68	3091.46	5831.74	5682.05		0.102299		2.26331		0.44183
238724	hypothetical protein BRAFLDRAFT_124345		1015.49	1172.55	2112.61	2419.99		0.0425739		2.07153		0.482735
238705	Hypothetical protein		1094.6	1132.75	1939.55	2568.75		0.170212		2.02407		0.494054
238515	Bone morphogenetic protein 1 homolog precursor		74.7153	198.116	231.888	492.118		0.303279		2.65368		0.376835
238348	Cytoplasmic linker protein 2 (Cytoplasmic linker protein 115)		2620.8	1965.77	5234.87	4030.48		0.107968		2.0201		0.495024
238326	ribosomal protein YmL32 precursor		2614.99	3088.28	5646.49	6304.8		0.0214337		2.09552		0.477209
238248	DEAD/DEAH box helicase domain protein		57.4014	46.0527	138.087	155.186		0.0176271		2.83481		0.352758
238047	Hypothetical protein		2476.55	1657.75	4806.05	4384.43		0.0574499		2.22298		0.449847
238000	putative transcriptional regulator, GntR family		71.3252	60.6401	169.067	149.853		0.0269977		2.4167		0.413788
237929	Hypothetical protein		953.928	913.428	2670.59	3009.05		0.0532799		3.04154		0.32878
237884	AE binding protein 1		1639.58	2269.4	4754.49	4337.31		0.0294017		2.32588		0.429945
237879	unusual splice | nonconsensus splice site		674.243	1325.05	2111.14	2316.2		0.14121		2.21445		0.45158
237859	hypothetical protein		480.49	1013.92	5598.37	6311.87		0.0095066		7.96983		0.125473
237801	anaplastic lymphoma kinase		468.191	373.384	857.201	909.483		0.0271458		2.09926		0.476358
237801	anaplastic lymphoma kinase		468.191	373.384	857.201	909.483		0.0271458		2.09926		0.476358
237742	Riboflavin-binding protein precursor (RBP) [Contains: Riboflavin-binding protein, plasma form | Riboflavin-binding protein, yolk major form | Riboflavin-binding protein, yolk minor form]		9005.89	10157	19561.1	20288.4		0.00834717		2.07951		0.480883
237706	39S ribosomal protein L47, mitochondrial precursor (L47mt) (MRP-L47)		1008.86	939.115	2532.37	2443.55		0.00184141		2.55441		0.39148
237402	Diamine acetyltransferase 2 (Spermidine/spermine N(1)-acetyltransferase 2) (Polyamine N-acetyltransferase 2)		1329.18	3781.18	5298.62	5258.66		0.26921		2.06586		0.48406
237156	Batten's disease protein Cln3		647.553	1332	2669.68	2501.87		0.118171		2.61249		0.382777
236815	hypothetical protein		1465.51	3239.5	5554.93	4965.45		0.160888		2.236		0.447228
236771	Myotrophin (V-1 protein) (Granule cell differentiation protein)		789.94	474.913	1347.8	1331.19		0.138692		2.11802		0.472138
236643	urease accessory protein F		804.276	955.979	1961.92	1818.25		0.0106326		2.14752		0.465654
236381	similar to U6 snRNA-associated Sm-like protein LSm8		4822.24	6635.91	11445.7	12735.1		0.0367326		2.11035		0.473855
236357	PREDICTED: transmembrane protein 41A		1806.59	1560.43	4427.07	3825.24		0.0478292		2.45093		0.408008
235823	pyrroline-5-carboxylate reductase		2619.93	2942.91	7974.38	6654.18		0.0775085		2.62969		0.380272
234615	peroxisomal biogenesis factor 12		547.553	898.045	1937.87	1825.24		0.0722947		2.60315		0.38415
234345	Creatine kinase B-type (Creatine kinase, B chain) (B-CK)		202.653	503.928	758.699	724.008		0.23192		2.09843		0.476548
233796	Lactadherin precursor (Milk fat globule-EGF factor 8) (MFG-E8) (MGP57/53) (PAS-6/PAS-7 glycoprotein) (MFGM) (Sperm surface protein SP47) (BP47) (Components 15/16)		120.478	367.187	984.972	885.164		0.0777861		3.83489		0.260764
233527	B-cell CLL/lymphoma 10		754.723	570.653	1369.83	1401.49		0.0733253		2.09097		0.478247
233435	predicted protein		1386.07	1940.53	3956.57	3293.75		0.0478932		2.17949		0.458822
232792	cyclin-dependent kinases regulatory subunit 2		1895.42	2249.68	5152.49	5148.74		0.0365741		2.48516		0.402389
232587	oxidoreductase NAD-binding domain-containing protein 1 precursor		767.449	1000.24	1596.82	2009.69		0.087131		2.04024		0.490139
232373	pinin, desmosome associated protein		4948.37	8244.85	12081	14612.2		0.0904796		2.02325		0.494254
232269	casein kinase, putative		1717.21	1866.05	4483.26	4213.18		0.00976977		2.42696		0.412038
231834	Hypothetical protein		1650.8	1106	2843.93	2807.74		0.117121		2.05008		0.487786
231484	Hypothetical protein		116.886	147.627	463.083	598.865		0.0939886		4.01472		0.249084
231092	histidine triad nucleotide binding protein 1		452.142	176.518	704.428	725.303		0.209238		2.27425		0.439705
230814	gamma-glutamyl hydrolase (conjugase, folylpolygammaglutamyl hydrolase)		95.8628	178.123	384.647	368.551		0.0979336		2.74904		0.363763
230118	similar to RIKEN cDNA E330008O22		365.004	386.123	855.61	999.787		0.077216		2.47015		0.404833
229428	solute carrier family 7 (cationic amino acid transporter, y+ system), member 9		86.6149	118.899	411.91	472.202		0.0226578		4.30195		0.232453
229338	actinfilin		119.49	191.359	304.781	342.81		0.0838787		2.0833		0.480007
229125	Trypsin I precursor		31.2432	24.5321	65.5881	49.2784		0.133402		2.05945		0.485566
228910	Brix domain containing protein 1		8754.93	7922.24	21247.5	16918.1		0.116193		2.28849		0.436969
228878	PREDICTED: similar to Endothelin-converting enzyme 2		1010.01	1251.53	2248.74	2581.69		0.0307393		2.1359		0.468186
228796	Alpha-1A adrenergic receptor (Alpha 1A-adrenoceptor) (Alpha 1A-adrenoreceptor) (Alpha-1C adrenergic receptor)		242.992	272.597	755.178	749.615		0.0153825		2.91859		0.342631
228028	Collagen alpha 1(III) chain		47.4672	114.691	151.062	245.632		0.194208		2.44635		0.408773
227080	similar to sid23p		3952.31	4868.87	9336.11	12222.7		0.116398		2.44398		0.409169
226861	Glutathione S-transferase 2 (GST class-pi)		3237.24	2407.34	5522.4	7689.35		0.143184		2.34061		0.42724
226033	Flagellar hook-length control protein		56.7669	75.3674	144.046	163.637		0.023026		2.32856		0.42945
226023	predicted protein		25.4448	50.143	100.812	52.5497		0.325579		2.02892		0.492872
226013	GCN1 general control of amino-acid synthesis 1-like 1 (yeast)		51.4496	41.7146	94.6373	94.9141		0.0638884		2.03459		0.491498
225963	Oligoendopeptidase F, chromosomal		22.5506	21.5878	29.7995	61.019		0.375082		2.05758		0.486007
225933	ATP-dependent DNA helicase recQ		22.1601	16.4449	28.5575	49.9745		0.298468		2.03424		0.491583
225893	PREDICTED: similar to Keratin associated protein 10-4		272.576	261.506	676.015	613.865		0.0459298		2.41513		0.414056
225887	Type I restriction enzyme EcoEI M protein		16.4254	23.4068	53.5545	35.0213		0.199679		2.22372		0.449696
225883	similar to chromosome 17 open reading frame 27		277.001	324.282	604.676	637.973		0.0115918		2.06666		0.483872
225865	Histidine protein kinase divJ		26.1139	34.5191	35.4782	90.8826		0.442771		2.08403		0.47984
225845	histamine H4 receptor		110.281	106.401	475.526	492.514		0.0102161		4.46756		0.223836
225838	predicted protein		27.691	53.8025	83.3745	102.139		0.0949727		2.27642		0.439287
225826	similar to hypothetical protein		175.173	275.382	663.466	542.678		0.0432844		2.67701		0.373551
225826	sperm-specific sodium proton exchanger		175.173	275.382	663.466	542.678		0.0432844		2.67701		0.373551
225676	NA		15.483	18.7584	55.4841	28.9635		0.305695		2.46624		0.405475
225652	similar to S-antigen		87.1535	140.587	293.082	327.341		0.0365136		2.72426		0.367072
225607	ddi:ng4739 alkaline serine protease		22.4692	20.1638	44.4706	48.7287		0.0205803		2.18608		0.457439
225467	Probable transport protein HI1706		518.615	650.803	1687.49	1246.93		0.132249		2.5093		0.398518
225278	tix1; triple homeobox 1		23.2797	21.2047	32.9649	58.2703		0.314218		2.05095		0.487579
225270	predicted protein		16.1797	21.6868	113.658	149.799		0.0948268		6.95752		0.143729
225267	protein asteroid homolog 1		33.9668	21.5878	62.1119	74.3121		0.0432363		2.45567		0.40722
225151	similar to nuclear ATP/GTP-binding protein		1656.77	2908.55	4888.24	5467.99		0.0922225		2.26846		0.440828
225148	nitrite reductase (cytochrome; ammonia-forming)		60.8928	99.4621	291.046	270.448		0.0256152		3.50157		0.285586
225020	predicted protein		271.38	354.232	643.365	775.884		0.0519206		2.26858		0.440805
224995	predicted protein		28.6259	19.4869	76.461	49.5948		0.183291		2.62001		0.381679
224984	methyltransferase type 11		61.1087	85.3388	139.077	162.453		0.0441474		2.05896		0.485681
224928	CG3putative actin-binding protein DOC61551-PA		84.3582	43.2044	112.868	202.289		0.247664		2.47061		0.404758
224888	hypothetical protein		68.7506	73.3497	158.523	185.758		0.0780423		2.4228		0.412746
224867	Hypothetical UPF0246 protein VC2355		22.4384	17.403	26.2138	74.3121		0.424972		2.52315		0.39633
224864	BRCA2 and CDKN1A interacting protein		4208.19	4604.73	9774.74	10268.1		0.00385496		2.27426		0.439704
224776	hypothetical protein		14.0963	21.2047	19.5347	51.1629		0.45868		2.00271		0.499324
224700	Imidazolonepropionase (Imidazolone-5-propionate hydrolase)		16.4012	21.5204	30.6177	46.5623		0.221401		2.03525		0.49134
224694	hypothetical protein		965.303	1372.99	2531.97	2165.95		0.0509369		2.00912		0.49773
224693	hypothetical protein		180.087	122.484	344.078	324.969		0.0744516		2.2112		0.452242
224689	similar to RIKEN cDNA 5730509K17 gene		75.4174	110.843	170.772	245.632		0.155759		2.2356		0.447307
224684	similar to RIKEN cDNA 4933427L07		38.3679	36.0741	122.336	100.048		0.0922974		2.98734		0.334745
224598	similar to hypothetical protein 6720455I24		91.5645	68.7391	501.325	535.064		0.00391891		6.46516		0.154675
224549	Wiskott-Aldrich syndrome (eczema-thrombocytopenia)		256.393	389.559	589.202	993.303		0.234862		2.44988		0.408183
224449	Sjogren syndrome antigen B (autoantigen La)		21.2364	24.6801	28.2306	84.9567		0.445463		2.46507		0.405668
224414	Long-chain-fatty-acid--CoA ligase 5 (Long-chain acyl-CoA synthetase 5)		4296.55	6241.12	10869.5	10712.5		0.109068		2.04808		0.488262
224346	hypothetical protein		350.217	428.144	891.803	1073.69		0.0614039		2.52517		0.396013
224305	Putative permease perM homolog		18.441	19.2375	19.3403	56.2216		0.491416		2.00544		0.498644
224189	PREDICTED: Smg8 protein-like		125.521	141.672	291.462	277.251		0.00538413		2.12847		0.46982
224186	similar to AD024 protein		239.921	311.21	793.678	1061.15		0.110132		3.3655		0.297133
224172	Queuine/other tRNA-ribosyltransferase		2055.93	1773.93	4643.22	3985.18		0.0530094		2.25293		0.443867
224098	hypothetical protein		844.115	1194.6	2750.61	2739.43		0.064186		2.69289		0.371348
224029	cal:orf19.2739 RLF2 | chromatin assembly complex, subunit p90		17.244	20.0962	36.2989	45.1502		0.100583		2.18127		0.458448
224004	mutS homolog 2 (E. coli)		171.543	113.072	321.037	265.729		0.0645046		2.06161		0.485058
223956	snRNP69D (small nuclear ribonucleoprotein)		100.993	185.499	524.222	614.52		0.0206502		3.97478		0.251586
223460	phosphoethanolamine N-methyltransferase 2, putative (NMT2)		520.202	944.444	1827.68	1344.05		0.11957		2.16553		0.461781
223249	hypothetical protein		24.7898	18.8639	73.4887	131.559		0.216805		4.69715		0.212895
223245	NudC domain containing protein 2		2588.67	2168.55	5209.99	4695.74		0.0181126		2.08225		0.480249
223152	hypothetical protein		61.9899	78.8972	214.487	148.011		0.167825		2.57296		0.388657
223147	Intelectin-1a precursor (Intestinal lactoferrin receptor) (Galactofuranose binding lectin)		907.678	1211.36	4925.2	4046.67		0.0568888		4.23393		0.236187
223078	Sensory transduction protein lytT		16.1254	19.2184	45.6541	43.3355		0.00690617		2.51783		0.397168
222961	GTP-binding protein RAD		189.763	220.314	351.373	516.582		0.210826		2.11657		0.472463
222887	hypothetical protein		3184.89	3083.93	6380.59	8358.02		0.145214		2.3511		0.425333
222808	CE04755		345.687	894.271	1803.74	1583.62		0.122527		2.73183		0.366055
222716	Intracellular protein transport protein USO1 (Int-1)		37.8835	40.7354	188.91	372.876		0.231533		7.14569		0.139945
222657	ATP-binding protein chvD		29.1115	14.9292	32.9649	87.5387		0.38428		2.73619		0.365472
222555	milk fat globule-EGF factor 8 protein		50.3282	55.912	121.119	107.021		0.0452635		2.1474		0.465678
222488	WD-repeat protein 75		35.5797	63.7889	165.373	169.601		0.0703838		3.37102		0.296646
222459	Required for invasion and pseudohyphae formation in response to nitrogen starvation		57.7135	81.1276	297.824	63.4404		0.515761		2.602		0.38432
222441	Short-chain type dehydrogenase/reductase		2007.62	1348.43	4078.87	3405.42		0.0484003		2.23009		0.448412
222356	vesicular inhibitory amino acid transporter		126.664	453.866	694.365	577.74		0.255375		2.19128		0.456353
222291	Probable ATP-dependent helicase DHX34 (DEAH-box protein 34)		109.142	121.484	266.561	232.338		0.0549822		2.16325		0.462268
222110	modulator of nongenomic activity of estrogen receptor		942.796	1422.05	3225.05	2730.62		0.0349333		2.51841		0.397075
222063	hypothetical protein		23.0026	26.851	29.0648	78.3984		0.449988		2.15558		0.463913
222056	guanine deaminase		65.0907	99.4621	122.336	210.075		0.279426		2.02008		0.495029
222052	hypothetical protein		53.6591	29.6849	63.8317	144.162		0.349679		2.4956		0.400705
222036	neuropeptide Y/peptide YY receptor YA		115.347	150.453	208.3	360.381		0.283952		2.1395		0.467399
222012	Sensor protein gacS		28.4555	26.2398	66.8829	53.4963		0.120139		2.20091		0.454358
221963	Acriflavine resistance protein F (Protein envD)		49.0868	64.477	139.861	151.015		0.0150566		2.56135		0.390419
221914	cytochrome P450, family 17, subfamily A, polypeptide 1		120.925	80.1731	319.432	293.332		0.0215335		3.0471		0.328181
221857	Procyclic form-specific polypeptide B1-alpha precursor (Procyclin B1-alpha) (PARP)		44.2526	73.7844	257.205	248.368		0.0336628		4.28317		0.233472
221827	notch3; notch homolog 3		45.6004	38.9311	120.134	151.015		0.0922138		3.20768		0.311752
221822	hypothetical protein NEMVEDRAFT_v1g223513		300.568	249.368	578.375	608.565		0.0170009		2.15832		0.463323
221792	potassium channel tetramerisation domain containing 1, isoform CRA_d		858.49	1236.92	2770.64	2963.13		0.0305074		2.73635		0.365451
221767	Hypothetical sensor-like histidine kinase R01002		103.722	92.5353	222.234	222.103		0.0286671		2.26405		0.441685
221760	amiloride-sensitive cation channel 3		56.0573	65.834	237.337	285.791		0.0669478		4.29176		0.233005
221670	CACP; proteoglycan 4,		105.002	131.218	245.077	322.74		0.118266		2.40377		0.416013
221616	Polycystin-1 precursor		113.991	176.06	351.573	362.755		0.0840975		2.46277		0.406047
221609	hypothetical protein		44.8406	46.8846	131.343	100.694		0.135555		2.5297		0.395304
221546	zinc protease PQQL-related protein		20.1771	19.1198	51.7517	74.3121		0.161262		3.20798		0.311722
221388	Fc fragment of IgE, low affinity II, receptor for (CD23A)		25.54	118.689	190.983	164.517		0.2453		2.46483		0.405707
221333	similar to Minichromosome maintenance deficient (S. cerevisiae) 3-associate		42.4552	34.1389	65.5881	110.845		0.262271		2.30348		0.434125
221285	Neuropeptide Y receptor type 5 (NPY5-R) (NPY-Y5 receptor) (Y5 receptor)		52.9421	245.086	396.711	283.445		0.257014		2.28219		0.438176
221237	v-abl Abelson murine leukemia viral oncogene homolog 1		99.7428	184.22	548.842	454.793		0.0302669		3.53439		0.282935
221071	similar to ring-infested erythrocyte surface antigen, putative		85.793	72.626	208.3	288.219		0.139807		3.13421		0.31906
220945	hypothetical protein		49.0542	44.8051	115.998	100.25		0.0650948		2.30396		0.434035
220771	myosin phosphatase-Rho interacting protein		65.6425	90.8617	335.112	579.673		0.195412		5.84511		0.171083
220640	Ficolin-2 precursor (Collagen/fibrinogen domain-containing protein 2) (Ficolin-B) (Ficolin B) (Serum lectin p35) (EBP-37) (Hucolin)		46.9088	76.7851	133.681	151.015		0.0644005		2.30162		0.434476
220465	Tetraspanin-18 (Tspan-18)		523.678	890.303	1775.31	1947.98		0.0599431		2.6332		0.379767
220357	PR-domain zinc finger protein 9		38.8808	108.08	228.535	252.661		0.100942		3.2743		0.305408
220345	Mitogen-activated protein kinase kinase kinase 4 (MAPK/ERK kinase kinase 4)		251.143	384.852	595.496	718.947		0.0656473		2.06675		0.483851
220344	Proto-oncogene serine/threonine-protein kinase mos (c-mos) (Oocyte maturation factor mos)		1853.3	2028.65	4246.91	4692.62		0.0320693		2.30284		0.434246
220315	Virulence factor-related M protein precursor		356.905	424.214	787.49	884.598		0.0234476		2.14063		0.467151
220294	Protein PTDSR (Phosphatidylserine receptor)		96.7052	85.3388	159.029	219.833		0.18065		2.08116		0.480502
220201	Monocarboxylate transporter 5 (MCT 5)		48.2183	34.5191	92.3478	116.467		0.0683868		2.52383		0.396223
220112	PREDICTED: similar to endonuclease/reverse transcriptase		445.781	596.115	1035.37	1185.43		0.030964		2.13149		0.469155
219850	Carbohydrate sulfotransferase D4ST1 (Dermatan 4-sulfotransferase 1) (D4ST-1)		1463.37	1183.25	3143.96	3541.18		0.0192894		2.52592		0.395895
219842	oncoprotein induced transcript 3		440.346	335.54	870.24	782.24		0.0252903		2.1298		0.469528
219738	PREDICTED: transposase domain-containing protein-like		381.437	369.253	731.615	777.117		0.0274912		2.0098		0.497563
219653	Bifunctional polynucleotide phosphatase/kinase (Polynucleotide kinase-3'-phosphatase) (DNA 5'-kinase/3'-phosphatase) [Includes: Polynucleotide 3'-phosphatase (2'(3')-polynucleotidase) | Polynucleotide 5'-hydroxyl-kinase ]		75.4174	152.897	238.678	273.636		0.126685		2.2439		0.445654
219625	Alpha-1A adrenergic receptor (Alpha 1A-adrenoceptor)		1778.74	3523.37	4747.5	6045.75		0.137652		2.03565		0.491243
219543	zinc finger, CSL-type containing 3		652.99	715.525	1336.68	1418.1		0.00696438		2.01297		0.496778
219525	Probable queuine tRNA-ribosyltransferase		713.157	1117.05	2116.99	2211.55		0.0880615		2.36505		0.422823
219518	hypothetical protein		150.59	105.496	261.125	273.946		0.0824897		2.08942		0.478601
219497	hypothetical protein		126.325	449.929	581.303	663.726		0.271931		2.16056		0.462843
219468	hypothetical protein		36.1581	55.989	103.839	88.9472		0.0630484		2.09215		0.477976
219329	potassium channel TREK-2		16.7831	16.1647	150.253	94.9141		0.162352		7.44108		0.134389
219207	hypothetical protein		43.161	38.1749	60.3129	190.522		0.416771		3.08393		0.324261
219178	FADD protein (FAS-associating death domain-containing protein) (Mediator of receptor induced toxicity)		837.063	622.673	1954.55	1913.61		0.0490543		2.64991		0.377372
219172	Alpha-2B adrenergic receptor (Alpha-2B adrenoceptor) (Alpha-2B adrenoreceptor)		65.0699	29.6501	130.38	109.709		0.0966513		2.53472		0.394521
219048	golgi autoantigen, golgin subfamily b, macrogolgin		81.2273	99.4621	101.673	409.119		0.476963		2.82691		0.353744
219035	similar to hypothetical protein		27.7286	22.4364	48.938	103.028		0.308589		3.02932		0.330107
219011	minichromosome maintenance complex component-like		58.8534	85.4913	271.455	262.864		0.0279496		3.70169		0.270147
218999	chromosome 1 open reading frame 66, isoform CRA_b		49.5301	66.5679	135.289	113.551		0.0452989		2.14336		0.466556
218899	similar to DnaJ (Hsp40) homolog, subfamily B, member 11		131.754	35.2956	163.387	304.062		0.236258		2.79826		0.357365
218862	Plectin 1 (PLTN)		31.063	38.0379	152.481	97.9757		0.180944		3.62451		0.275899
218808	hypothetical protein		40.084	35.8368	124.621	150.633		0.0759363		3.62554		0.275821
218715	hypothetical protein		46.194	48.4683	92.805	105.262		0.0683714		2.09235		0.477931
218663	hypothetical protein		62.5933	92.3046	169.884	221.459		0.0825336		2.52646		0.39581
218586	BTB/POZ domain-containing protein KCTD1 isoform b		1669.49	1496.98	5714.18	6104.99		0.0113783		3.7326		0.26791
218585	methyl-accepting chemotaxis protein		51.1551	49.9163	161.311	145.982		0.0459232		3.04036		0.328908
218502	G-protein coupled receptor 64 precursor		39.205	19.1198	65.5881	58.1045		0.156959		2.12075		0.47153
218112	Putative protease MJ0651		172.721	204.579	445.741	443.929		0.0389405		2.35799		0.42409
218078	hypothetical protein		187.042	166.687	326.472	419.743		0.135105		2.10957		0.474031
217908	hypothetical protein		32.3853	69.793	111.218	163.637		0.128212		2.68995		0.371754
217844	trace amine receptor 6		86.4075	118.689	210.399	279.993		0.10818		2.39104		0.418229
217345	hypothetical protein		37.8835	28.8535	91.8077	116.467		0.0799747		3.12083		0.320427
217215	somatostatin receptor type two		48.2183	59.4619	319.862	311.777		0.00121459		5.86588		0.170478
217166	Melatonin receptor type 1B (Mel-1B-R) (Mel1b melatonin receptor)		216.672	184.493	874.355	1012.41		0.0480941		4.70322		0.21262
217135	heat shock factor 2		112.929	127.256	220.105	281.832		0.132445		2.08979		0.478517
217073	Involved in maintaining genome stability. Homologous to E. coli RecQ and human BLM and WRN proteins that are defective in the cancer-prone disorder Bloom's syndrome and the premature aging disorder Werner's syndrome, respectively [EC:3.6.1.-]		171.297	229.202	425.863	435.867		0.072205		2.15164		0.464761
217064	similar to Kielin		176.875	178.985	378.562	413.167		0.0496585		2.22484		0.449471
217063	similar to Kielin		196.183	283.447	400.308	628.303		0.219507		2.1446		0.466288
216947	F-box family protein-related		416.054	386.776	879.24	1125.06		0.124298		2.49654		0.400554
216775	Metalloproteinase inhibitor 4 (TIMP-4) (Tissue inhibitor of metalloproteinases-4)		37.8802	32.3141	32.6187	128.433		0.516587		2.29437		0.435849
216548	hypothetical protein		535.428	823.91	1617.39	1587.76		0.0957779		2.35788		0.42411
216472	Hypothetical protein		426.987	517.74	823.759	1079.05		0.134962		2.01414		0.49649
216406	FMRFamide-related peptides type HF-4 precursor (HeptaFaRP) [Contains: FMRFamide-like | ENNNGYIRF-amide | NDPFLRF-amide | QDPFLRF-amide | KQDPFLRI-amide | SEPYLRF-amide | NDPYLRF-amide]		59.2088	32.3167	95.7783	95.3326		0.167823		2.08806		0.478913
216271	Hypothetical protein		353.976	482.718	842.426	1080.03		0.0857757		2.29768		0.435221
216270	Hypothetical protein		1394.24	1454.76	2726.62	3376.24		0.122878		2.14211		0.46683
216242	PREDICTED: FAT tumor suppressor 2		27.691	18.2698	55.8329	48.1728		0.0444645		2.26292		0.441907
216239	Adenosine A2b receptor		79.649	84.0163	253.342	293.506		0.0637005		3.34126		0.299288
216187	Glutathione S-transferase (GST class-pi)		764.024	765.554	1524.35	1801.45		0.0974344		2.17432		0.459913
216186	Probable G-protein coupled receptor GPR4 (GPR19)		423.742	339.206	939.865	959.365		0.037809		2.48933		0.401715
216078	Hypothetical protein		20.8995	19.1458	19.299	69.3217		0.509223		2.21301		0.451873
215979	cal:orf19.953.1 COF1 | cortical cytoskeleton component		1051.87	1741.3	3172.93	2935.26		0.101983		2.18683		0.457283
215978	Deformed epidermal autoregulatory factor 1 homolog (Nuclear DEAF-1 related transcriptional regulator)		30.7146	19.4869	70.4873	38.3899		0.296293		2.1688		0.461084
215973	similar to NNX3		2077.72	2173.99	4330.63	5372.11		0.117675		2.28208		0.438197
215956	splicing factor, arginine/serine-rich 12, isoform CRA_d		61.1087	78.8972	176.462	173.153		0.0469565		2.49715		0.400457
215923	potassium channel, subfamily K, member 3		39.4731	41.7146	234.642	100.694		0.308721		4.13038		0.242108
215769	similar to receptor tyrosine kinase		23.2797	26.7648	63.7214	91.9181		0.161499		3.11002		0.321541
215764	Putative HIF-prolyl hydroxylase PH-4 (Hypoxia-inducible factor prolyl 4-hydroxylase)		161.34	321.162	736.178	915.803		0.0408357		3.42378		0.292075
215748	Neurexin-1-alpha (Neurexin I-alpha)		114.289	61.0675	150.441	202.982		0.140246		2.01545		0.496167
215544	Amiloride-sensitive sodium channel beta-2-subunit (Epithelial Na(+) channel beta-2 subunit) (Beta-2 ENAC) (Nonvoltage-gated sodium channel 1 beta-2 subunit) (SCNEB2) (Beta-2 NACH)		59.5619	89.461	210.887	175.293		0.0386007		2.59141		0.38589
215351	Hypothetical protein		51.3758	79.2045	128.809	240.412		0.26373		2.82754		0.353664
215342	hypothetical protein		52.2184	104.329	180.65	223.456		0.0706812		2.58137		0.387391
215259	ddi:ng3962 hypothetical protein		19.8942	25.0803	44.3586	55.9364		0.0900395		2.23004		0.448422
215155	similar to hypothetical protein FLJ20211		118.264	89.461	214.487	296.702		0.138283		2.46089		0.406357
215114	histamine receptor H2		809.802	947.432	4115.45	3712.75		0.0256472		4.45484		0.224475
215088	Threonine dehydratase biosynthetic (Threonine deaminase)		1131.07	739.865	2560.37	1959.24		0.0828851		2.41569		0.413961
215066	Myosin heavy chain, fast skeletal muscle		33.9668	22.0298	77.6294	51.1629		0.181293		2.3		0.434782
214952	Fibrinogen beta chain		584.115	5688.73	8361.57	7573.55		0.303766		2.54033		0.393649
214950	Fibrinogen beta chain		452.241	3117.8	5656.93	4518.87		0.207754		2.85033		0.350837
214788	similar to circumsporozoite protein - Plasmodium reichenowi		101.173	257.161	415.618	457.491		0.16789		2.43657		0.410413
214730	Nucleoredoxin-like protein 2		865.513	962.305	2061.8	2269.24		0.0244261		2.36952		0.422027
214643	Glutamate carboxypeptidase II (Membrane glutamate carboxypeptidase) (mGCP) (N-acetylated-alpha-linked acidic dipeptidase I) (NAALADase I) (Pteroylpoly-gamma-glutamate carboxypeptidase) (Folylpoly-gamma-glutamate carboxypeptidase) (FGCP) (Folate hydrolase 1) (Prostate-specific membrane antigen homolog)		300.568	347.678	1108.75	1050.77		0.00294517		3.33133		0.30018
214452	Helix-loop-helix protein 2 (HEN2) (Nescient helix loop helix 2) (NSCL-2)		144.795	117.394	369.627	283.937		0.111596		2.49271		0.401169
214346	PREDICTED: similar to meiosis-specific MutS homolog		24.601	27.3589	65.8558	64.3941		0.00566339		2.50674		0.398925
214299	Cysteine and glycine-rich protein 2 (Cysteine-rich protein 2) (CRP2) (Beta-cysteine-rich protein) (Beta-CRP)		32.9298	116.456	361.985	290.775		0.0465097		4.36962		0.228853
214280	hypothetical protein		63.5019	77.7025	91.5554	193.901		0.389431		2.02159		0.494661
214243	hypothetical protein		51.4496	250.884	664.288	744.49		0.0790677		4.65968		0.214607
214199	Pathogenesis-related leaf protein 4 precursor		104.105	125.502	246.387	358.691		0.174522		2.63527		0.379467
214177	hypothetical protein		15.6966	13.8699	32.813	40.0393		0.0891533		2.46402		0.405842
214176	Liver carboxylesterase 2		45.5766	35.4537	89.3015	114.188		0.0914767		2.51128		0.398203
214159	Senescence-induced receptor-like serine/threonine-protein kinase precursor (FLG22-induced receptor-like kinase 1)		154.909	226.573	385.912	461.18		0.0465884		2.22053		0.450342
214094	predicted protein		94.9907	72.2011	98.9568	257.08		0.440923		2.12951		0.469591
214064	hypothetical protein		387.76	429.13	931.24	747.803		0.119434		2.05541		0.486521
214059	GDPFLRF-amide 1 | GDPFLRF-amide 2 | GDPFLRF-amide 3 | GDPFLRF-amide 4 | GDPFLRF-amide 5 | GDPFLRF-amide 6 | GDPFLRF-amide 7 | SDPFLRF-amide 1 | SDPFLRF-amide 2 | SDPFLRF-amide 3		66.4601	64.4282	99.4798	216.847		0.359163		2.41677		0.413775
213988	similar to nucleosome binding protein 1		495.803	1143.44	2921.87	2501.01		0.0527189		3.30815		0.302284
213966	Abnormal dauer formation protein 16		92.4936	223.905	389.682	450.015		0.112935		2.65392		0.376801
213929	predicted protein		97.9273	105.862	275.596	405.925		0.168402		3.34424		0.299022
213921	PREDICTED: WD repeat-containing protein 89-like		2370.61	2818.62	5638.55	4868.71		0.043813		2.02482		0.49387
213748	hypothetical protein		44.1807	84.8836	199.179	107.021		0.273999		2.37246		0.421503
213720	reverse transcriptase		560.775	165.267	1018.83	825.562		0.171462		2.54033		0.393649
213719	AP-like endonuclease/reverse transcriptase		434.228	316.037	1422.3	1325.84		0.00671507		3.6629		0.273008
213667	PREDICTED: polyprotein-like, partial		49.7003	86.7633	188.91	183.048		0.0926485		2.72569		0.36688
213594	iron-regulated protein		1716.24	2042.24	4176.55	4846.99		0.0428193		2.40085		0.416519
213550	cal:orf19.364 VMA6 | vacuolar ATPase		75.224	77.567	193.033	179.959		0.0324683		2.44119		0.409637
213526	ATP-dependent DNA helicase, putative		409.752	692.615	1154.93	1197.87		0.13485		2.13431		0.468536
213522	hypothetical protein		2300.3	2325.82	5190.68	4714.55		0.0566186		2.14115		0.467039
213483	transmembrane 4 superfamily member 2		199.221	288.796	450.554	644.303		0.153301		2.24348		0.445736
213360	Histamine H2 receptor (H2R)		346.834	357.013	784.815	630.49		0.134664		2.01081		0.497311
213359	Histamine H2 receptor (H2R)		23.1865	23.9033	81.8098	44.1518		0.283487		2.67492		0.373843
213327	NADH dehydrogenase		2832.87	3207.21	6894.24	6491.85		0.00566384		2.21621		0.45122
213259	Contactin 2 precursor (Axonin-1) (Axonal glycoprotein TAG-1) (Transient axonal glycoprotein 1) (TAX-1)		99.7955	72.2144	136.111	243.942		0.29009		2.20948		0.452594
213195	S-antigen protein precursor		75.0702	135.287	221.989	322.659		0.130432		2.58916		0.386225
213150	Degenerin mec-4 (Mechanosensory protein 4)		51.4496	81.6835	114.106	186.109		0.224645		2.25499		0.44346
213034	similar to B(0,+)-type amino acid transporter 1 (B(0,+)AT) (Glycoprotein-associated amino acid transporter b0,+AT1)		571.232	1729.18	2799.71	2108.99		0.220576		2.13384		0.468639
213010	G protein-coupled receptor		27.3147	41.7146	62.1119	82.6375		0.107653		2.09693		0.476888
212943	Hs4potassium voltage gated channel, shaker related subfamily504815		44.2526	43.7875	178.791	94.9141		0.270122		3.10887		0.32166
212920	neuropilin-2		44.2972	36.1749	53.5545	109.879		0.37583		2.03093		0.492386
212893	predicted protein		30.013	21.4742	44.8654	68.7506		0.204467		2.20668		0.453169
212879	predicted protein		74.474	25.0803	98.6323	112.798		0.245341		2.12377		0.470861
212837	Collagen alpha 1(XIV) chain precursor (Undulin)		138.216	53.7139	334.96	321.065		0.1071		3.41804		0.292565
212816	nitrite reductase (cytochrome; ammonia-forming)		522.865	566.154	2002.3	1794.43		0.0407251		3.48638		0.286831
212711	Uromodulin precursor		91.071	62.1722	137.56	176.014		0.0878353		2.04626		0.488698
212668	keratin associated protein 6-2		65.7715	126.076	265.854	257.08		0.108706		2.72578		0.366867
212412	Plectin 1 (PLTN) (PCN)		25.0096	30.056	45.3372	80.1731		0.287115		2.27929		0.438734
212407	UBX domain containing protein		65.7715	97.6245	372.529	386.373		0.0146773		4.64456		0.215306
212201	C-type lectin domain family 4 member F		57.0557	122.336	222.818	240.412		0.124486		2.58223		0.387262
212191	Adenosine A2b receptor (Adenosine receptor 2b)		41.2983	36.1581	65.5881	131.815		0.319728		2.54857		0.392376
212165	Fibroblast growth factor 20 (FGF-20)		252.074	112.379	256.812	576.545		0.359312		2.2866		0.437331
212101	Ankyrin repeat domain protein 12		33.1898	29.9193	71.4609	81.8296		0.0528267		2.42898		0.411696
212082	Hypothetical gene 48 protein		222.324	294.697	536.365	686.428		0.0881134		2.36507		0.42282
212057	alpha amylase, catalytic region		428.493	538.014	1006.84	1053.12		0.0353506		2.13134		0.469189
212052	Testis-specific serine/threonine-protein kinase 1 (TSSK-1) (Testis-specific kinase 1) (TSK-1) (Serine/threonine-protein kinase 22A)		115.457	60.3025	200.145	253.577		0.0686704		2.58149		0.387373
211994	Cysteinyl leukotriene receptor 1 (CysLTR1) (Cysteinyl leukotriene D4 receptor) (LTD4 receptor) (HG55) (HMTMF81)		30.013	39.7496	51.7517	94.5661		0.313662		2.09737		0.476788
211937	transposase		185.013	127.256	377.948	441.547		0.0281043		2.62433		0.38105
211896	melanocortin 5a receptor		32.3853	30.2879	83.4541	94.2599		0.0517143		2.83557		0.352663
211870	calcium homeostasis modulator 2-like		97.5022	113.658	398.372	458.745		0.0454997		4.05909		0.246361
211802	similar to hypothetical protein DKFZp434P0316		49.8821	127.96	350.479	484.607		0.0742497		4.69567		0.212962
211734	PREDICTED: Bardet-Biedl Syndrome 4 protein		172.153	148.236	361.158	411.256		0.0358355		2.41086		0.41479
211447	Reverse transcriptase (RNA-dependent DNA polymerase)		98.3507	184.34	249.243	320.893		0.128028		2.01681		0.495831
211433	liver stage antigen 3		474.789	1012.79	3284.06	2811.11		0.0242897		4.09738		0.244058
211333	LINE-1 reverse transcriptase homolog		160.66	234.644	1343.51	1373.17		0.00831659		6.87237		0.14551
211309	Flotillin-2 (Epidermal surface antigen)		20.2272	20.2925	44.1756	48.8669		0.0566685		2.29623		0.435497
211167	organic cation transporter protein		442.179	532.234	1537.17	1438.74		0.00455818		3.05405		0.327434
211066	hypothetical protein		157.926	170.742	349.324	424.18		0.0981546		2.35345		0.424908
211035	predicted protein		85.8924	41.7575	166.4	280.679		0.185265		3.50238		0.28552
211029	Hypothetical protein		3174.12	3436.36	6559.24	7469.12		0.0598114		2.12214		0.471222
211018	hypothetical protein		215.912	272.803	499.803	690.303		0.145464		2.43517		0.410648
210881	collagen, type I, alpha 1		139.924	119.338	426.367	375.75		0.0334013		3.09386		0.323221
210858	Contactin 2 precursor (Axonin-1)		88.947	133.215	167.549	324.307		0.31996		2.21395		0.451682
210850	Hypothetical protein		144.046	159.907	342.546	578.794		0.231342		3.0312		0.329903
210729	solid-state culture specific ATP-grasp domain protein		153.179	146.948	451.808	427.57		0.0187476		2.93002		0.341294
210665	similar to putative neurotransmitter receptor		52.9631	170.742	654.08	632.561		0.0625835		5.75151		0.173867
210582	Mucin-2 precursor		85.793	169.634	274.519	376.912		0.10037		2.55036		0.392102
210412	B(0,+)-type amino acid transporter 1 (B(0,+)AT) (Glycoprotein-associated amino acid transporter b0,+AT1)		156.268	391.098	1952.64	1963.93		0.0438473		7.1553		0.139757
210286	Hypothetical protein		1066.09	673.888	1789.93	2120.87		0.0541607		2.2476		0.444918
210274	Dentin sialophosphoprotein precursor		33.4519	42.1691	149.933	177.992		0.0512485		4.33644		0.230604
210193	Substance-K receptor (SKR)		50.8212	35.2956	49.7233	131.815		0.447824		2.10805		0.474372
210086	GPI-anchored cell surface glycoprotein		39.4784	40.4922	92.3478	100.694		0.0440222		2.41391		0.414265
210079	oxidative stress protein		139.168	132.187	452.678	629.651		0.136305		3.9886		0.250714
210012	Tropomyosin alpha 4 chain (Tropomyosin 4)		1240.43	6874.49	13822.6	14234.2		0.173648		3.45743		0.289232
209970	Cytochrome P450 74A1, chloroplast precursor (Allene oxide synthase 1) (Hydroperoxide dehydrase 1)		93.8437	152.897	176.462	327.28		0.313803		2.04158		0.489816
209854	Cartilage matrix protein precursor (Matrilin-1)		50.2174	61.0675	124.506	117.817		0.0167813		2.1775		0.459241
209816	Pre-mRNA splicing factor PRP17 (Cell division cycle 40 homolog)		269.276	305.156	520.115	687.501		0.151444		2.10228		0.475674
209771	TNF receptor-associated factor 3 (CD40 receptor associated factor 1) (CRAF1) (TRAFAMN)		111.155	89.461	204.488	257.195		0.0901279		2.30132		0.434533
209747	predicted protein		40.099	41.7146	162.342	254.506		0.170803		5.0951		0.196267
209734	dopamine receptor D5		41.1023	71.5776	150.441	148.011		0.10171		2.64868		0.377547
209698	Melanocortin-5 receptor		57.4014	76.223	152.481	234.106		0.183955		2.89309		0.345651
209601	trace amine receptor 3		2023.24	2807.1	5511.55	4806.68		0.0358025		2.13613		0.468137
209554	Transient receptor potential cation channel subfamily A member 1		1084.2	575.113	1757.64	1840.03		0.155759		2.16817		0.461219
209522	adenosine A2a receptor		112.87	251.768	419.934	454.957		0.151692		2.39934		0.416781
209463	Melatonin receptor type 1C (MEL-1C-R) (CKB)		215.01	113.658	296.428	439.27		0.159346		2.23842		0.446743
209435	Adenosine A2a receptor		108.93	256.318	409.123	368.822		0.198912		2.12991		0.469503
209425	chromosome 5 open reading frame 35		280.743	408.641	810.676	913.035		0.0270942		2.50036		0.399942
209396	Oocyte zinc finger protein XLCOF6.1		1214.99	1518.58	3022.8	3110.55		0.0413967		2.24372		0.445688
209365	kelch-like protein C3IP1		489.899	748.771	2906.16	2628.92		0.00783387		4.46857		0.223785
209355	Collagen alpha 1(XII) chain precursor (Fibrochimerin)		63.8647	29.6849	294.955	119.553		0.309919		4.43089		0.225688
209255	similar to SOUL protein		2991.5	2367.95	6199.53	7551.76		0.0621791		2.5658		0.389742
209074	similar to Processing of precursors 1 homolog		118.865	151.503	296.889	347.674		0.0362875		2.38402		0.41946
209044	Adenosine A2a receptor		140.457	138.383	1504.41	1458.65		0.0106909		10.6263		0.0941058
208956	ddi:ng3966 midline 1 protein		182.305	243.938	1473.18	1450.12		0.00666864		6.85827		0.145809
208887	endothelin converting enzyme 1		122.153	126.178	253.342	323.59		0.133081		2.32324		0.430433
208842	RecName: Full=DBH-like monooxygenase protein 1 homolog; Flags: Precursor		1371.44	1534.28	3122.49	3084.8		0.0239871		2.13623		0.468114
208835	Mediator of RNA polymerase II transcription subunit 12		108.852	298.281	543.92	643.319		0.101144		2.9161		0.342924
208738	Translation initiation factor IF-2		45.6004	51.8947	85.793	202.982		0.349303		2.96194		0.337616
208687	deltaC		144.607	317.451	734.096	705.678		0.103894		3.116		0.320924
208585	hypothetical protein		17.859	20.6107	51.7517	33.5651		0.229302		2.21777		0.450904
208482	Melatonin-related receptor		93.8437	215.963	450.554	362.755		0.0898204		2.62521		0.380922
208358	Olfactory receptor 51L1		25.9527	38.0379	127.131	180.969		0.124201		4.81478		0.207694
208353	BarH-like 1 homeobox protein (Bar-class homeodomain protein MBH2) (BarH-related homeobox protein 1) (ABB86432.1/ABG67820.1)		2031.88	2851.74	6032.41	6683.73		0.0199514		2.60383		0.384049
208287	Microtubule-associated protein futsch		222.043	260.163	554.062	443.299		0.106156		2.06833		0.483481
208176	Olfactory receptor 4K17		520.042	1147.35	1795.09	2212.07		0.106819		2.40326		0.416102
208117	Sorting nexin-11		119.428	130.014	312.485	276.708		0.0494487		2.36204		0.423363
208080	Sodium- and chloride-dependent creatine transporter 2 (CT2)		47.4672	279.071	396.871	335.647		0.316117		2.24328		0.445775
208078	Neuropeptide S receptor (G-protein coupled receptor 154) (G-protein coupled receptor for asthma susceptibility) (G-protein coupled receptor PGR14)		53.6591	46.0527	116.245	179.537		0.19446		2.96636		0.337113
208025	hypothetical protein		779.44	686.418	1389.33	1638.87		0.0711073		2.06582		0.48407
207809	similar to RIKEN cDNA 1110059G10		34.9482	47.3434	60.3129	107.021		0.305221		2.03343		0.49178
207743	Creatine kinase, flagellar		43.7805	34.5191	77.6294	88.9472		0.0288561		2.12743		0.470052
207701	eukaryotic translation initiation factor 2B, subunit 3 gamma, 58kDa		348.665	521.928	967.726	1197.92		0.052734		2.48755		0.402002
207656	mucin 7, salivary		145.232	188.604	425.873	559.68		0.103054		2.95221		0.338729
207608	hypothetical protein		190.392	412.242	689.458	897.99		0.084173		2.63418		0.379624
207607	hypothetical protein		33.7812	53.9248	180.65	143.773		0.0517223		3.69898		0.270345
207589	protein-kinase, interferon-inducible double stranded RNA dependent inhibitor, repressor of (P58 repressor)		130.795	105.549	402.12	413.118		0.0110737		3.44937		0.289908
207545	adrenergic, alpha-2D-, receptor b		18.2284	17.4423	18.2284	69.5875		0.49514		2.46185		0.406199
207526	adenosine A2a receptor		348.094	462.803	895.494	867.906		0.0632412		2.17463		0.459849
207494	Fanconi anemia group E protein		878.738	1263.6	2926.92	2958.91		0.0635886		2.74739		0.363982
207192	tigger transposable element derived 4 homolog		299.946	240.958	521.74	727.24		0.157983		2.30906		0.433077
207189	PREDICTED: FAT tumor suppressor homolog 4 isoform 2		216.463	284.151	674.395	559.314		0.0492704		2.46439		0.405779
207109	Orexin receptor type 2 (Ox2r)		461.378	516.303	1667.59	1216.81		0.143334		2.95024		0.338955
207046	neuroglobin		234.405	278.371	792.453	896.115		0.0297012		3.293		0.303675
206998	GTP cyclohydrolase II / Phosphoglycerate mutase		2084.81	2063.03	8005.54	7847.15		0.00745025		3.82191		0.261649
206959	G protein-coupled receptor 83		20.1108	32.8115	62.7806	47.9712		0.100149		2.09272		0.477846
206732	neuropeptide Y receptor Y7		25.0096	29.399	81.8098	109.337		0.119169		3.51317		0.284643
206642	hypothetical protein		14.0907	22.5427	48.4415	28.1277		0.269543		2.09015		0.478435
206531	HISTONE H1		5300.04	8510.48	15634.2	15866.4		0.112764		2.28091		0.438421
206468	NVHD007/IRX (ABB83733.1/ABG67891.1)		120.924	193.052	580.103	648.814		0.0117348		3.91404		0.255491
206387	RecName: Full=LYR motif-containing protein 4		953.178	944.933	2793.68	2646.9		0.025911		2.86631		0.34888
206345	interleukin-4 receptor alpha chain		129.876	206.613	492.303	531.928		0.0332563		3.04387		0.328529
206334	Red fluorescent protein eqFP611 (GFP-like chromoprotein)		145.065	170.237	780.273	739.782		0.00370309		4.82095		0.207428
206334	Red fluorescent protein eqFP611 (GFP-like chromoprotein)		145.065	170.237	780.273	739.782		0.00370309		4.82095		0.207428
206225	Adenosine A2b receptor (Adenosine receptor 2b)		54.3282	49.046	152.688	338.456		0.284203		4.75113		0.210476
206223	Resistin precursor (Cysteine-rich secreted protein FIZZ3) (Adipose tissue-specific secretory factor) (ADSF) (C/EBP-epsilon regulated myeloid-specific secreted cysteine-rich protein) (Cysteine-rich secreted protein A12-alpha-like 2)		19.9218	18.6993	93.8846	31.2078		0.399216		3.23897		0.308741
206210	hypothetical protein		1040.55	983.087	1970.08	2381.3		0.105815		2.15028		0.465056
206125	Phospholipase C precursor (Beta-hemolysin) (Beta-toxin) (Sphingomyelinase) (SMase)		3507.2	3222.8	6236.93	7907.68		0.132674		2.10172		0.4758
206090	5-hydroxytryptamine 6 receptor (5-HT-6)		155.302	151.503	523.615	367.44		0.166102		2.90431		0.344316
206040	Ahnak protein		341.079	463.991	1125.05	1237.56		0.0115343		2.93467		0.340754
206032	mab-21-like 2		93.622	141.128	315.794	452.928		0.130447		3.27464		0.305377
205988	Voltage-gated potassium channel		78.1063	129.049	221.774	213.5		0.132179		2.10119		0.475921
205949	Saccharopine dehydrogenase [NAD+, L-lysine-forming] (Lysine--2-oxoglutarate reductase) (SDH)		68.7506	81.892	138.15	446.429		0.392896		3.88056		0.257694
205904	Latrophilin-1 precursor (Calcium-independent alpha-latrotoxin receptor 1)		41.2983	26.3641	106.902	77.2716		0.109927		2.72195		0.367383
205855	Neuronal acetylcholine receptor protein, alpha-10 subunit precursor (Nicotinic acetylcholine receptor subunit alpha 10) (NACHR alpha 10) (Alpha 10 nAChR)		37.9946	35.2956	75.609	119.744		0.219759		2.66547		0.375168
205772	Menaquinone biosynthesis methyltransferase ubiE		1124.37	677.617	1788.09	2008.18		0.0934971		2.10672		0.474672
205750	Spectrin alpha chain, brain (Spectrin, non-erythroid alpha chain) (Alpha-II spectrin)		21.922	28.2253	36.2989	91.9181		0.391779		2.55681		0.391113
205666	similar to mitochondrial ribosomal protein L10		1810.42	1306.32	3408.83	3911.44		0.027501		2.3487		0.425768
205658	delta-like 1 homolog		756.608	1499.62	4582.93	5594.51		0.029734		4.51083		0.221689
205543	hypothetical protein		341.079	339.595	686.615	893.71		0.144021		2.3217		0.430718
205445	Beta-2 adrenergic receptor (Beta-2 adrenoceptor) (Beta-2 adrenoreceptor)		195.437	217.156	391.184	473.952		0.0974583		2.09683		0.476911
205348	GFP-like non-fluorescent chromoprotein (Rtms 5) (Non-fluorescent pocilloporin)		426.242	575.825	1295.12	1200.68		0.0223111		2.49064		0.401502
205299	hypothetical protein		873.035	604.644	1544.14	1616.44		0.0829292		2.13888		0.467534
205278	neuromedin U receptor 2		24.6441	33.2724	250.614	80.2075		0.354798		5.71204		0.175069
205229	Vitellogenin I precursor (VTG I)		228.604	620.244	1438.62	9149.24		0.425918		12.4732		0.0801719
205148	similar to Contactin associated protein-like 3 precursor (Cell recognition molecule Caspr3)		82.5394	55.4057	273.337	363.672		0.0918405		4.61784		0.216551
205093	Reverse transcriptase (RNA-dependent DNA polymerase)		251.495	507.803	1183.18	1155.41		0.0991472		3.07994		0.324682
204932	Tryptophanase (L-tryptophan indole-lyase) (TNase)		353.822	718.213	2016.68	1503.95		0.0706963		3.28406		0.304501
204884	Serpentine Receptor, class T family member		58.0206	59.8717	160.173	152.096		0.0199557		2.64876		0.377535
204875	Potassium channel subfamily K member 9 (Acid-sensitive potassium channel protein TASK-3)		23.9842	38.9311	51.7517	100.694		0.300183		2.42304		0.412705
204872	Potassium channel subfamily K member 9 (Acid-sensitive potassium channel protein TASK-3)		65.7715	202.294	322.921	307.093		0.225732		2.35022		0.425492
204863	Capsule biosynthesis protein capA		44.4327	29.4197	106.902	42.6794		0.441215		2.02541		0.493726
204814	Latrophilin-3 precursor (Calcium-independent alpha-latrotoxin receptor 3) (Lectomedin-3)		32.9298	57.086	95.884	125.273		0.0788042		2.45687		0.407022
204629	phosphomevalonate kinase		735.287	606.115	1348.56	1420.8		0.0220049		2.06453		0.484372
204582	Substance-K receptor (SKR) (Neurokinin A receptor)		54.6449	112.5	186.046	240.629		0.0828449		2.55272		0.391739
204423	Salivary glue protein Sgs-4 precursor		82.8682	138.206	552.125	639.976		0.0188987		5.39231		0.185449
204351	Adenosine A1 receptor		30.55	54.5589	88.728	83.2021		0.156866		2.02012		0.49502
204297	folylpolyglutamate synthase, mitochondrial		142.234	92.5353	511.803	609.928		0.0335464		4.77802		0.209292
204200	Transcription factor HES-1 (C-HAIRY1)		4166.24	4195.77	10682.6	10745.3		0.000421526		2.56252		0.390241
204149	hypothetical protein		28.1698	45.8801	120.052	166.812		0.104468		3.87392		0.258136
204119	hypothetical protein		95.9313	79.7403	112.74	265.948		0.409701		2.15566		0.463895
204109	Rhodopsin-like GPCR superfamily		96.6018	104.488	238.678	170.024		0.19937		2.03243		0.492021
204099	Histone H2B		1651.43	4318.37	8458.23	8539.24		0.150774		2.84725		0.351216
204089	hypothetical protein		753.679	489.744	1297.8	1630.37		0.0629796		2.35492		0.424642
204049	Trace amine receptor 6 (TaR-6)		82.5189	202.294	1397.24	1249.12		0.00755041		9.29154		0.107625
204048	serotonin receptor 1B, isoform C		33.4519	60.7693	147.674	125.273		0.0398664		2.89688		0.345199
203992	AMP-dependent synthetase and ligase		31.153	24.1922	88.0585	69.14		0.0862806		2.84033		0.352072
203852	Globin I		295.426	162.312	621.178	514.365		0.06244		2.48077		0.4031
203802	hypothetical protein		1435.7	1545.93	5479.62	6578.94		0.0741945		4.04428		0.247263
203791	D(5)-like dopamine receptor		80.4858	171.637	214.736	325.192		0.186763		2.14153		0.466955
203787	Sulfatase-modifying factor 2 precursor (C-alpha-formyglycine-generating enzyme 2)		740.445	760.395	1879.12	2124.87		0.0607771		2.66783		0.374837
203637	hypothetical protein		1526.67	743.053	3646.43	3250		0.0621194		3.03845		0.329115
203577	Peroxidasin		241.474	346.639	704.428	837.993		0.0341144		2.62266		0.381292
203504	Mitochondrial carnitine/acylcarnitine carrier protein (Carnitine/acylcarnitine translocase) (CAC) (mCAC)		60.6887	126.513	496.886	381.379		0.0556176		4.69153		0.21315
203424	ddi:ng9019 hypothetical protein		792.449	514.138	1243.18	1695.69		0.114707		2.24927		0.444588
203358	dendritic cell-specific ICAM3-grabbing nonintegrin		237.66	578.01	817.032	995.931		0.160534		2.22267		0.44991
203354	Neuropilin-1 precursor (A5 protein)		68.5779	119.802	230.1	321.009		0.102301		2.92552		0.34182
203316	Histamine N-methyltransferase		35.6409	64.6305	120.296	125.629		0.115546		2.45259		0.407731
203298	Transgelin (SM22-alpha)		125.521	72.4685	213.294	191.971		0.122731		2.0469		0.488543
203229	Ion transport protein		98.2255	125.016	476.678	397.083		0.0546805		3.91398		0.255494
203212	Neurogenic locus notch protein homolog precursor (XOTCH protein)		41.8192	57.7109	104.705	94.4078		0.0470922		2.00053		0.499868
203151	similar to Expressed sequence AW060207		93.8437	131.644	261.683	210.103		0.0702183		2.09229		0.477946
203149	Melatonin receptor type 1B (Mel-1B-R) (Mel1b melatonin receptor)		172.858	162.357	414.431	468.928		0.0550565		2.6352		0.379478
203088	integral membrane-associated protein 1		122.153	131.218	214.021	307.313		0.210471		2.0576		0.486004
203009	Adhesive plaque matrix protein precursor (Foot protein 1)		26.9452	36.1581	81.8098	66.2995		0.0617897		2.34709		0.426059
202972	vitellogenin B		179.047	334.414	854.903	767.409		0.0428996		3.15956		0.316499
202907	PREDICTED: similar to fibrillin 1, partial		29.3156	30.4768	65.1343	65.9714		0.00073144		2.19268		0.456063
202906	Cytochrome P450		386.872	1229.9	2711.09	2681.53		0.139466		3.33543		0.299811
202896	RFamide-related peptide receptor		144.046	214.549	583.136	361.326		0.205907		2.63378		0.379682
202895	retinoschisis 1 homolog (human)		112.073	115.893	214.807	301.817		0.185784		2.26624		0.44126
202868	Lysostaphin precursor (Glycyl-glycine endopeptidase)		22.1601	22.477	44.3586	48.938		0.0586469		2.09011		0.478443
202714	PREDICTED: contactin-associated protein-like 5		176.672	229.335	452.771	409.119		0.0237307		2.12284		0.471067
202700	Axoneme-associated protein mst101(2)		29.5384	28.9095	128.738	185.758		0.139457		5.38078		0.185847
202650	similar to kelch family protein Nd1-L		67.6222	85.9979	114.735	211.221		0.316956		2.12183		0.47129
202543	Parkin coregulated gene protein homolog (Hypertension related protein 1-like protein)		85.2123	88.0585	161.311	187.057		0.0896373		2.01054		0.497379
202451	WSC domain-containing protein		136.224	170.495	358.423	397.547		0.0138424		2.4647		0.405729
202424	Muscle M-line assembly protein unc-89		97.0701	55.912	171.894	220.571		0.0668686		2.56543		0.389798
202412	Glutathione S-transferase, omega-class		33.9668	93.4784	135.659	237.562		0.20258		2.92848		0.341474
202389	PREDICTED: equilibrative nucleoside transporter 1-like		30.6909	24.4674	63.9916	65.4073		0.0433602		2.34596		0.426266
202378	Alpha-L-iduronidase precursor		94.8566	124.773	224.709	228.804		0.0762555		2.0649		0.484286
202346	F-box protein family, AtFBL4		488.93	592.553	1047.75	1201.54		0.0332227		2.07982		0.480812
202318	Protein C9orf125 homolog		217.207	186.57	441.116	689.407		0.205081		2.79987		0.357159
202266	Aggrecan core protein precursor (Cartilage-specific proteoglycan core protein)		44.1965	23.5682	36.0032	104.371		0.473211		2.0715		0.482743
202189	EGF-like calcium-binding		130.795	779.964	2381.52	2285.73		0.102872		5.12458		0.195138
202181	hypothetical protein		33.9668	22.9383	47.1973	94.9141		0.313726		2.49734		0.400426
202172	Tyramine receptor 1 (Tyr-Loc1)		49.0333	68.3421	643.355	623.803		0.000571251		10.7958		0.0926289
202024	hypothetical protein		376.125	335.399	617.115	877.74		0.197348		2.10092		0.475982
201970	TGF-beta receptor type III precursor (TGFR-3) (Transforming growth factor beta receptor III)		49.7064	54.893	64.2706	161.523		0.430061		2.15865		0.463252
201969	similar to transcription factor Math5		217.337	539.24	1334.05	1077.55		0.0613745		3.18752		0.313723
201937	Rhodopsin-like GPCR superfamily		28.6259	24.5965	288.97	356.759		0.0716382		12.1327		0.0824222
201935	melanopsin 1 isoform S		41.2983	62.3616	225.629	271.225		0.0394764		4.79312		0.208632
201934	Rhodopsin-like GPCR superfamily		45.7354	71.2421	269.306	452.192		0.181216		6.16783		0.162131
201932	5-hydroxytryptamine (serotonin) receptor 4		47.4672	65.1111	502.553	573.24		0.0358899		9.55596		0.104647
201761	roundabout		117.214	144.046	342.703	324.969		0.010396		2.55558		0.3913
201704	similar to RIKEN cDNA E330026B02		79.1498	162.824	231.935	311.928		0.121183		2.24761		0.444918
201561	Hypothetical protein		145.571	221.74	270.431	487.995		0.301143		2.06481		0.484307
201445	Zn-finger, CCHC type		43.161	94.2198	141.41	196.857		0.117478		2.46225		0.406132
201441	RFamide-related peptide receptor		20.0791	17.1432	68.9405	37.7645		0.26609		2.8667		0.348834
201242	coiled-coil protein necessary for protein transport from ER to Golgi		89.1177	112.26	175.229	271.503		0.222956		2.21838		0.45078
201216	adrenergic receptor, beta 3		28.1698	30.2965	58.6212	166.812		0.365945		3.85578		0.259351
201170	PREDICTED: galanin receptor 1		65.3415	59.6074	150.866	166.812		0.0321869		2.54246		0.39332
201161	somatostatin receptor 5		18.3498	29.8331	73.2566	44.504		0.216454		2.44403		0.40916
201087	LPS biosynthesis protein		1017.26	1223.12	2440.06	2598.85		0.01054		2.24914		0.444615
200866	PREDICTED: bone morphogenetic protein receptor, type II		105.549	78.8972	571.303	500.178		0.0297896		5.80917		0.172142
200814	RFamide-related peptide receptor		503.469	193.888	106.397	11553.8		0.513693		16.7206		0.0598064
200796	ribonuclease H2 subunit B		2681.08	2202.24	5469.68	5627.87		0.0316906		2.27254		0.440036
200765	pancreas specific transcription factor, 1a		104.68	27.7718	120.052	171.524		0.245418		2.20137		0.454263
200758	Essential protein of unknown function		634.553	1040.68	1755.63	2314.12		0.0841163		2.42936		0.411631
200651	PR-domain zinc finger protein 6		45.0091	61.289	91.9832	122.461		0.123433		2.01739		0.495691
200587	Hypothetical protein		16.9902	23.9033	22.5506	65.7715		0.467506		2.15981		0.463004
200561	Hypothetical protein		277.51	582.976	979.251	1036.49		0.154352		2.34256		0.426884
200504	PREDICTED: major facilitator superfamily domain-containing protein 6-li		100.474	102.336	208.821	225.066		0.0421682		2.13938		0.467426
200474	Rhodopsin-like GPCR superfamily		846.678	1075.24	2742.18	3294.74		0.0530395		3.1411		0.31836
200446	PREDICTED: ATPase type 13A3		421.44	413.927	918.115	869.678		0.0286665		2.14013		0.467262
200105	sequence orphan | low similarity to glycoamylases and other cell surface proteins | contains ~250-270 copies of a 13 AA repeat, NSSTPITSSSIL		279.993	139.611	473.241	518.678		0.126616		2.36394		0.423023
200073	Protein C10orf118 homolog		30.55	59.7494	124.773	217.337		0.19981		3.78861		0.263949
200031	Neuronal pentraxin-2 precursor (NP2) (Neuronal pentraxin II) (NP-II) (Apexin) (Acrosomal pentaxin-like protein p50) (AM50)		252.144	275.818	1158.87	1111.63		0.00432519		4.30049		0.232532
199953	HMG1/2-like protein		18.3498	18.6279	30.91	48.938		0.253354		2.15936		0.463101
199950	Polyposis locus protein 1 homolog (TB2 protein homolog) (GP106)		25.8555	17.1755	49.8438	36.5734		0.130792		2.00825		0.497945
199941	Serine/threonine protein kinase		194.999	404.432	741.216	634.803		0.118626		2.29554		0.435627
199932	mitochondrial ribosomal protein L33		971.99	634.581	1517.27	1770.6		0.0650538		2.04652		0.488635
199909	GTP cyclohydrolase I (GTP-CH-I)		3878.05	3640.99	7281.62	7849.05		0.0241519		2.01231		0.496941
199902	PREDICTED: similar to zinc finger, MYM domain containing 1, partia		903.928	1238.67	2402.14	2182.81		0.0363125		2.13991		0.46731
199891	Putative tyrosinase-like protein tyr-3 precursor		472.479	755.553	1313.28	1409.8		0.0916705		2.21744		0.450971
199875	Tachykinin-like peptides receptor 99D (dTKR)		38.0257	33.7482	60.8099	107.478		0.284535		2.34469		0.426495
199620	Substance-P receptor (SPR) (NK-1 receptor) (NK-1R) (Tachykinin receptor 1)		24.7802	20.8475	44.2475	55.9364		0.106704		2.19568		0.455439
199611	ddi:ng11065 Hypothetical protein Y73F8A.34		1277.97	1371.74	7099.86	6289.59		0.0452791		5.05317		0.197896
199504	pancreatic polypeptide receptor 1		313.734	521.947	1124.02	1192.3		0.0656094		2.77178		0.360779
199494	Eukaryotic translation initiation factor 3 subunit 10 (eIF-3 theta) (Eukaryotic translation initiation factor 3 large subunit) (eIF3a) (PNLA-35)		17.859	19.9165	29.679	58.2703		0.328534		2.32821		0.429515
199476	General transcription factor 3C polypeptide 5 (Transcription factor IIIC-epsilon subunit) (TF3C-epsilon) (TFIIIC 63 kDa subunit) (TFIIIC63)		317.378	429.68	1135.64	993.303		0.0194186		2.84977		0.350906
199377	Rhodopsin-like GPCR superfamily		74.2216	69.793	150.516	188.413		0.118268		2.35343		0.424911
199334	repetin		21.922	26.5366	43.2184	62.8915		0.1943		2.1897		0.456683
199277	ATP-dependent DNA helicase, putative		311.401	372.199	618.615	774.374		0.10291		2.03773		0.490743
199093	Histamine H2 receptor (H2R) (Gastric receptor I)		445.767	403.151	1136.85	1070.56		0.00648518		2.60026		0.384578
199087	Rhodopsin-like GPCR superfamily		122.311	474.098	1544.87	1114.74		0.0694552		4.45937		0.224247
199003	unknown protein		36.748	37.0257	62.0748	88.6042		0.211439		2.04245		0.489608
198894	glutamate receptor, metabotropic 3		30.734	38.2027	63.9667	109.75		0.255183		2.51995		0.396834
198827	Calcium-binding EF-hand		238.461	890.143	1410.18	1295.14		0.241097		2.39705		0.41718
198826	Calcium-binding EF-hand		128.331	418.243	837.511	875.365		0.14998		3.13384		0.319097
198658	similar to Kell protein		123.002	66.6433	190.457	268.864		0.119909		2.42201		0.412881
198654	transmembrane protein 177		2299.19	3177.45	5245.04	6042.12		0.0399646		2.06096		0.48521
198418	TPR repeat-containing protein		931.178	1301.31	2568.03	2787.05		0.0314863		2.3987		0.416892
198417	Parathymosin		936.659	843.709	2412.18	2605.74		0.014776		2.81847		0.354802
198390	similar to chemokine receptor		27.492	21.7297	46.504	55.9364		0.0579715		2.0812		0.480491
198298	Hs47Thioredoxin-related58348		31.5101	53.7139	143.254	109.799		0.0668186		2.96926		0.336784
198284	PREDICTED: similar to adenosine-like receptor		127.281	176.123	357.195	315.169		0.0306619		2.21607		0.45125
197975	Probable glycoprotein hormone G-protein coupled receptor precursor		200.323	360.256	540.678	593.009		0.146152		2.02235		0.494474
197968	Melatonin receptor type 1A (MEL-1A-R) (CKA)		85.0623	124.773	570.053	564.178		0.0243038		5.40534		0.185002
197923	Adenosine A2a receptor		44.1881	59.4619	127.106	133.419		0.0347963		2.5135		0.397851
197921	D(1B) dopamine receptor (D(5) dopamine receptor)		435.394	914.615	1736.59	1180.99		0.168872		2.16116		0.462715
197901	RNA polymerase II associated protein 1		577.702	727.865	1437.12	1352.24		0.0258517		2.13651		0.468054
197895	Substance-K receptor (SKR) (Neurokinin A receptor) (NK-2 receptor) (NK-2R) (Tachykinin receptor 2)		553.803	551.64	3403.13	3519.05		0.0126554		6.2619		0.159696
197868	PREDICTED: similar to ORF2-encoded protein		383.311	476.361	914.77	809.293		0.0264314		2.00549		0.498631
197701	Hypothetical protein		280.439	421.005	1080.26	740.803		0.149283		2.59616		0.385184
197697	Hypothetical protein		128.001	104.395	206.264	265.587		0.118404		2.03037		0.492522
197457	integral membrane-associated protein 1		99.7955	269.067	599.263	362.755		0.191333		2.60807		0.383426
197358	phospholipase C, putative		418.68	336.223	761.077	823.303		0.0186378		2.09878		0.476466
197347	Globin I		661.644	789.736	2075.56	1898.68		0.0102605		2.73825		0.365197
197330	transcription factor jumonji (jmjC) domain-containing protein		448.267	250.609	637.428	812.553		0.106291		2.07473		0.48199
197300	transmembrane protein 20		1681.61	2529.78	4429.25	5366.25		0.0484545		2.32595		0.429931
197296	Collagen alpha 1(XII) chain precursor		929.03	710.001	1945.3	2510.8		0.0924438		2.71875		0.367817
197163	similar to coenzyme A diphosphatase		558.298	682.395	1274.65	1284.8		0.0582137		2.06292		0.48475
197088	transient receptor protein 3		35.3916	37.0323	84.8482	61.019		0.198289		2.01408		0.496506
196994	Hypothetical protein		917.422	402.245	1395.12	1256.06		0.216465		2.00898		0.497766
196945	Hypothetical protein		237.312	249.137	646.74	484.865		0.15486		2.32626		0.429875
196727	Agrin		89.1177	158.126	279.806	351.76		0.0613538		2.55443		0.391477
196573	Rhodopsin-like GPCR superfamily		33.5813	26.6379	42.9862	84.9506		0.347615		2.12452		0.470695
196328	chemokine receptor type 6 (CXC-R6)		30.5654	120.047	237.516	240.204		0.169712		3.17184		0.315274
196320	Neuromedin K receptor (NKR) (Neurokinin B receptor) (NK-3 receptor) (NK-3R) (Tachykinin receptor 3)		218.926	203.357	509.315	504.928		0.0102412		2.40181		0.416353
196290	RING finger protein 13		214.299	407.022	975.955	890.291		0.0605603		3.00367		0.332926
196122	Variant surface antigen E precursor (VLPE prolipoprotein)		22.291	23.8787	26.404	87.0467		0.466905		2.45725		0.406958
196086	G-protein coupled receptor 54		200.323	149.601	572.193	350.842		0.220699		2.63782		0.379102
196075	Hypothetical protein		2359.62	1781.68	4172.24	4230.99		0.083082		2.02913		0.492821
195516	Hypothetical protein		117.214	266.911	561.983	621.428		0.0836142		3.0808		0.324591
195431	magnesium-dependent phosphatase 1 isoform 1		2326.07	2628.56	5388.87	6042.97		0.0325415		2.3073		0.433406
195416	protein fem-1 homolog B		990.29	1372.19	2368.68	2781.24		0.0388141		2.17987		0.458742
195118	Muscle protein 20		1044.3	526.627	1937.87	1742.61		0.119687		2.34286		0.426828
194939	Mu-crystallin		1986.45	2420.75	5493.06	7272.04		0.117356		2.89642		0.345254
194069	Filamentation induced by cAMP protein Fic		1871.3	3060.05	5226.93	5176.12		0.135635		2.10957		0.47403
193548	RAD1 homolog (S. pombe)		1537.8	1693.24	3313.78	3396.39		0.0080799		2.07678		0.481514
191409	interferon, gamma-inducible protein 30		22.1601	28.2253	33.9668	82.8213		0.401186		2.3179		0.431426
191317	Leucine-rich repeat protein SHOC-2		212.06	462.15	666.576	763.303		0.169257		2.12082		0.471515
189286	adenosine A2a receptor		534.24	1670.87	4322.12	4045.67		0.100567		3.79473		0.263523
189257	Serine/threonine-protein kinase mos (pp39-mos)		136.511	282.89	502.553	834.296		0.181158		3.18752		0.313723
189079	macrophage migration inhibitory factor (glycosylation-inhibiting factor)		1137.04	687.078	1891.74	2188.55		0.0670517		2.23686		0.447055
188039	glutathione S-transferase-like protein		2552.01	2372.55	7331.68	7118.87		0.00100108		2.93438		0.340787
187084	Protease-associated PA		891.99	1051.18	2078.96	2539.97		0.0813911		2.37701		0.420697
186754	Zinc phosphodiesterase ELAC protein 1		508.181	587.057	997.575	1212.24		0.0902513		2.01766		0.495624
185918	Aminotransferase class-III		3038.37	6151.19	10205.7	10681.3		0.158627		2.27291		0.439965
185757	peptidyl-tRNA hydrolase 2		2497.26	2637.83	8246.24	7640.55		0.0277412		3.09378		0.32323
183435	26S proteasome non-ATPase regulatory subunit 9 (26S proteasome regulatory subunit p27)		2023.87	2075.93	4046	4557.97		0.0695168		2.09864		0.4765
181564	Cell division cycle protein 16 homolog (CDC16Hs) (Anaphase promoting complex subunit 6) (APC6) (Cyclosome subunit 6)		3867.74	4317.19	8507.49	8835.51		0.00532089		2.11889		0.471944
181003	ring finger protein 7		1764.74	2245.86	3796.55	4317.12		0.02898		2.02305		0.494302
180663	Tropinone reductase-II (TR-II)		1975.18	2499.06	7000.49	6590.83		0.00656939		3.03768		0.329198
180651	Cathepsin L precursor [Contains: Cathepsin L heavy chain | Cathepsin L light chain]		128.278	133.993	170.749	710.422		0.456518		3.35977		0.297639
180632	4-coumarate--CoA ligase 1 (4CL 1) (4-coumaroyl-CoA synthase 1)		64.9757	389.224	970.033	891.303		0.127981		4.09805		0.244018
180478	DnaJ (Hsp40) homolog, subfamily B, member 4		1394.96	1081.45	2544.98	2710.09		0.0330863		2.12205		0.471243
180397	Cytochrome c		793.837	3211.59	5353.58	5618.18		0.209113		2.73922		0.365067
179752	cytochrome B5 (cytb5)		1534.18	2313.57	7283.43	7510.59		0.0316596		3.84485		0.260088
179665	meiotic nuclear divisions 1 homolog		852.99	1129.82	2353.93	2143.43		0.0223416		2.26817		0.440884
179511	Hydroxyindole O-methyltransferase (HIOMT) (Acetylserotonin O-methyltransferase) (ASMT)		173.203	804.786	1538.12	1270.38		0.173173		2.8717		0.348226
178844	Rhodopsin-like GPCR superfamily		1918.87	2537.42	5606.61	5534.41		0.0557309		2.50007		0.399989
178656	similar to RIKEN cDNA 0610009D16		3249.03	3674.43	7004.37	7074.87		0.0332199		2.03356		0.49175
178597	Peroxisome assembly factor 2 (PAF-2) (Peroxisomal-type ATPase 1) (Peroxin-6) (Peroxisomal biogenesis factor 6)		392.237	658.365	1214.43	1400.24		0.0502179		2.48873		0.401811
177240	Histone H2AFX (Histone H2A.X)		4436.28	7252.93	13019	12801.5		0.123474		2.20891		0.452711
174335	RPA-interacting protein A		1646.46	1799.08	4119.68	3719.62		0.0344291		2.27519		0.439523
173611	similar to ankyrin repeat, family A (RFXANK-like), 2		4364.18	5514.02	12939.6	11643.6		0.0141878		2.48863		0.401828
172848	PIF/Harbinger-like protein		227.919	284.438	580.165	678.634		0.038399		2.45688		0.407021
172283	PREDICTED: zinc finger, CCHC domain containing 6		2652.79	2375.31	5523.62	5322.37		0.00509697		2.15708		0.46359
171978	Hypothetical protein		518.632	3205.53	4002.38	4826.26		0.289413		2.37064		0.421828
171781	aminotransferase		1953	1958.02	4069.47	4116.05		0.00631085		2.09294		0.477797
171569	Tetracycline resistance protein		2007.36	1057.5	3061.68	3183.22		0.179863		2.03758		0.490779
171297	similar to 1-acylglycerolphosphate acyltransferase-epsilon		2685.15	2849.84	6480.96	7134.8		0.0398566		2.45994		0.406514
170524	Trypsin III precursor		52.2394	36.1581	85.793	98.7957		0.0469023		2.08817		0.478889
168810	protein arginine methyltransferase		2721.53	3490.07	6875.96	5858.42		0.041898		2.05009		0.487782
168498	BMP2/4 (AAR13362.1)		3789.3	5275.28	9921.93	12045.8		0.047423		2.42347		0.412632
167920	survival motor neuron domain containing 1		765.178	1020.98	1550.62	2052.24		0.122289		2.0171		0.495762
167880	retinoid X receptor alpha		1283.6	2320.3	3806.29	4140.62		0.122881		2.20508		0.453497
167719	RNA helicase p47		5932.64	7145.94	13778	12925		0.0162343		2.04174		0.489779
167568	Cyclin H		1860.16	1772.58	3809.82	3683.05		0.0028397		2.0626		0.484825
167541	putative NADH dehydrogenase 1 alpha subcomplex		1728.98	2498.06	4408.62	4865.14		0.0466912		2.19392		0.455806
165757	Coagulation factor V precursor (Activated protein C cofactor) [Contains: Coagulation factor V heavy chain | Coagulation factor V light chain]		922.283	1290.99	2554.26	2634.8		0.0673217		2.34452		0.426526
165732	Superoxide dismutase [Cu-Zn]		745.365	2226.66	3395.74	3168.69		0.24253		2.20874		0.452747
165257	similar to putative exosome complex exonuclease RRP41		3320.32	3683.05	6584.09	7544.49		0.0570359		2.01739		0.495689
164856	Gem-associated protein 7 (Gemin-7)		2468.69	3096.61	5745.24	5647.93		0.0627614		2.04718		0.488478
164152	Epididymal secretory protein E1 precursor (Niemann Pick type C2 protein homolog) (EPV20)		1387.12	430.424	1893.12	2150.11		0.240865		2.22455		0.449529
162785	aquaporin 9		93.1166	436.52	615.135	592.615		0.297325		2.28034		0.438532
161912	similar to Peroxisomal sarcosine oxidase (PSO) (L-pipecolate oxidase) (L-pipecolic acid oxidase)		753.968	896.871	1685.05	1693.3		0.0518291		2.04645		0.488652
161519	putative RNA methylase		2301.73	4111.62	6690.3	6191.55		0.153275		2.0086		0.497859
161291	Hypothetical protein		281.894	169.634	534.461	518.736		0.111827		2.33251		0.428722
160768	Metal-dependent phosphohydrolase, HD region		1649.62	1147.36	3225.09	3140.27		0.0816975		2.2758		0.439405
160748	Hypothetical protein		491.115	861.77	1558.8	1444.68		0.116423		2.22006		0.450439
159917	glucose-6-phosphatase, transport protein 1		1361.43	1847.43	3214.29	3559.24		0.0340263		2.11089		0.473734
159710	Galactosylceramide sulfotransferase (GalCer sulfotransferase) (Cerebroside sulfotransferase) (3'-phosphoadenylylsulfate:galactosylceramide 3'-sulfotransferase) (3'-phosphoadenosine-5'phosphosulfate:GalCer sulfotransferase)		58.148	37.0549	142.046	68.7506		0.345516		2.21419		0.451633
159483	Histone core		1907.37	10411.5	13341.7	12655.8		0.352718		2.11038		0.473848
157428	electron-transferring-flavoprotein dehydrogenase		19.135	44.8406	109.299	54.9187		0.284399		2.56689		0.389577
157096	Methionine synthase (5-methyltetrahydrofolate--homocysteine methyltransferase) (Methionine synthase, vitamin-B12 dependent isozyme) (MS)		18.1313	16.2932	39.5968	38.1545		0.00369954		2.2586		0.442751
156965	ATPase, Na+/K+ transporting, alpha 1a.1 polypeptide		22.1601	33.5651	58.6212	88.9472		0.17015		2.64814		0.377623
155187	UDP-glucose 6-dehydrogenase (UDP-Glc dehydrogenase) (UDP-GlcDH) (UDPGDH)		89.3151	111.097	191.07	304.811		0.223871		2.47431		0.404153
155178	Tripartite motif protein 9		25.0096	77.1851	206.376	208.22		0.104992		4.05692		0.246492
155125	Carbohydrate sulfotransferase 11 (Chondroitin 4-O-sulfotransferase 1) (Chondroitin 4-sulfotransferase 1) (C4ST) (C4ST-1) (C4S-1)		31.5101	25.6449	44.3586	74.3121		0.279137		2.0763		0.481627
154988	DNA-binding protein K10 (Female sterile protein K10)		143.434	141.672	457.866	477.192		0.0179841		3.27969		0.304907
154539	MAM domain-containing glycosylphosphatidylinositol anchor protein 1 precursor (MAM domain containing protein 3) (GPI and MAM protein) (GPIM)		72.7582	61.0675	196.37	146.953		0.131963		2.56545		0.389796
154536	Tenascin-R precursor (TN-R)		37.8835	41.7146	51.355	122.461		0.411081		2.18367		0.457945
154233	Major facilitator superfamily		25.7407	59.4287	80.2267	94.6039		0.191225		2.05274		0.487154
153859	Hypothetical protein		78.8972	110.875	236.687	421.68		0.231129		3.46924		0.288247
153509	Collagen alpha 1(XII) chain precursor (Fibrochimerin)		65.7715	42.7493	100.754	148.011		0.161431		2.29232		0.436239
153290	TPA: TPA_exp: polyprotein (Virus)		126.325	149.094	445.152	470.679		0.00301172		3.32524		0.300731
153144	Amino acid/polyamine transporter I		330.939	1169.12	1848.02	1783.58		0.236798		2.42098		0.413056
153141	EGF-like calcium-binding		41.3223	37.9202	79.7109	94.9141		0.0877921		2.20368		0.453787
153037	hypothetical protein		91.5513	115.13	468.982	702.678		0.148168		5.66892		0.1764
152585	hypothetical protein		62.6993	57.9431	261.081	223.104		0.0626081		4.01339		0.249166
152171	Neuronal acetylcholine receptor protein, alpha-9-II subunit precursor (Nicotinic acetylcholine receptor subunit alpha 9-II) (NACHR alpha 9-II)		341.614	809.282	1717.63	1898.68		0.0861761		3.14216		0.318252
151935	pancreatic lipase related protein 1		515.929	859.431	2858.8	1682.78		0.204911		3.30211		0.302837
151759	Pantothenate kinase 4 (Pantothenic acid kinase 4)		314.29	570.047	836.223	1090.18		0.10171		2.17836		0.459062
151755	transforming growth factor-beta receptor type I, putative		158.841	308.06	742.678	851.673		0.0317723		3.41475		0.292847
151668	similar to polydom protein		98.9985	166.503	432.357	452.656		0.050991		3.33337		0.299997
151654	LWamide neuropeptides precursor [Contains: LWamide I | Metamorphosin A (LWamide II) (MMA) | LWamide III | LWamide IV | LWamide VIII | LWamide IX]		78.1698	102.027	161.526	233.978		0.179859		2.19484		0.455613
151338	similar to retinitis pigmentosa GTPase regulator-like protein		38.9964	49.2785	133.394	53.4963		0.431057		2.11715		0.472334
150808	DUXb/DUXc/DUXa/Q50-8 (ABB83732.1/ABB83734.1/ABB83737.1/ABG67886.1)		201.192	324.987	772.865	635.42		0.0421483		2.67643		0.373631
150572	AMP-dependent synthetase and ligase		17.244	12.7515	15.7604	68.1392		0.490062		2.79707		0.357517
149650	hypothetical protein		44.6354	59.8153	289.529	378.059		0.091436		6.39141		0.15646
149547	cholinergic receptor, nicotinic, beta polypeptide 3		18.7055	23.4068	200.777	117.083		0.186625		7.54791		0.132487
149333	chromosome 6 open reading frame 172		67.3998	191.373	295.898	361.084		0.142119		2.53884		0.393881
149295	Acetolactate synthase large subunit (AHAS) (Acetohydroxy-acid synthase large subunit) (ALS) (Vegetative protein 105) (VEG105)		102.162	83.8845	209.188	269.517		0.106213		2.57304		0.388646
149214	60 kDa chaperonin (Protein Cpn60) (groEL protein)		22.1114	20.7529	56.7129	56.0677		0.00302275		2.63111		0.380068
149185	indole-3-glycerol-phosphate synthase		341.829	295.788	698.803	661.058		0.00772306		2.13272		0.468884
148964	Laminin-type EGF-like		483.606	236.938	904.031	1160.14		0.0635835		2.86474		0.349071
148697	Cuticle protein 16.5, isoform A (LM-16.5A) (LM-ACP 16.5A)		39.3188	24.9823	113.213	144.167		0.061542		4.00274		0.249829
148689	ADAMTS-16 precursor (A disintegrin and metalloproteinase with thrombospondin motifs 16) (ADAM-TS 16)		31.063	49.2785	40.5334	156.936		0.49564		2.45788		0.406855
148607	Phospholipase A2, taipoxin alpha chain (Phosphatidylcholine 2-acylhydrolase)		194.054	31.1592	77.6294	2029.24		0.510955		9.35502		0.106895
148604	Cytochrome P450 1A1 (CYPIA1)		48.938	52.3385	176.375	97.3406		0.27309		2.70266		0.370006
148076	DNA polymerase IV (Pol IV)		15.6966	16.9211	27.233	47.0069		0.281329		2.27606		0.439355
148075	Thioredoxin (TRX)		18.1313	16.7316	19.3403	74.3121		0.478566		2.68631		0.372258
148052	similar to hydroxyproline-rich glycoprotein precursor		34.42	80.3756	98.3709	226.504		0.328125		2.83003		0.353354
147557	PREDICTED: polyprotein-like		692.872	818.576	1589.87	1826.49		0.0378372		2.26032		0.442415
146892	Zinc transporter ZIP		49.5301	35.2956	61.0196	115.572		0.328374		2.08181		0.48035
146589	aminotransferase		2168.79	2247.16	4592.99	4815.54		0.0152301		2.13058		0.469356
146502	EGF-like repeats and discoidin I-like domains protein 3 precursor (Developmentally regulated endothelial cell locus 1 protein) (Integrin-binding protein DEL1)		44.1452	111.919	184.638	298.683		0.160342		3.09693		0.3229
146497	Septum formation protein Maf		2140.95	2261.82	4910.75	5606.73		0.0650812		2.38883		0.418615
146476	RecA bacterial DNA recombination protein		244.095	242.579	542.487	631.979		0.0822949		2.41325		0.414379
146334	Collagen alpha 1(XIV) chain precursor (Undulin)		556.077	533.016	1287.03	1097.74		0.0883729		2.18969		0.456686
146311	Cytochrome oxidase c, subunit VIb		3137.85	5232.37	8113.16	9376.5		0.0871689		2.08951		0.478581
146035	contactin associated protein 1		104.41	204.579	345.024	433.304		0.0739175		2.51895		0.396991
146033	Contactin-associated protein-like 2 precursor (Cell recognition molecule Caspr2)		49.8778	67.2758	248.251	144.733		0.220616		3.35444		0.298113
145796	Testis-specific gene A2-like protein (Meichroacidin-like sperm-specific axonemal protein) (Meichroacidin homolog)		53.6591	89.461	120.052	202.982		0.240973		2.25708		0.44305
145624	K+ channel, two pore		93.8437	139.611	298.759	288.991		0.070894		2.51762		0.397201
145597	Hypothetical protein		450.616	774.303	1649.42	1660.55		0.0977137		2.7022		0.370069
145544	Notch gene homolog 1 (Drosophila)		107.174	181.769	378.562	392.794		0.0881624		2.66958		0.374591
145099	Trace amine receptor 3 (TaR-3)		230.848	177.372	596.115	654.49		0.00894824		3.06356		0.326417
144768	Repetin		23.7124	38.0379	104.52	169.363		0.175106		4.43534		0.225462
144457	secreted wnt8 factor (AAV64158.1)		869.49	3213.37	9606.02	7801.16		0.0515601		4.26348		0.23455
144286	notch-regulated ankyrin repeat protein a		1737.37	1559.99	3752.84	3306.8		0.0465759		2.141		0.467071
144286	notch-regulated ankyrin repeat protein a		1737.37	1559.99	3752.84	3306.8		0.0465759		2.141		0.467071
144214	Na+ channel, amiloride-sensitive		112.87	247.244	598.412	588.908		0.101101		3.29707		0.303299
144191	Trypsin III precursor		136.803	150.453	344.561	372.876		0.0168603		2.49755		0.400392
143932	PREDICTED: similar to ORF2-encoded protein, partial		79.2747	86.7633	278.8	294.562		0.00807805		3.45319		0.289587
143493	hypothetical protein		38.9311	101.951	172.506	133.08		0.180854		2.1691		0.461021
143429	PREDICTED: transmembrane protein 186-like		445.151	513.393	1157.49	1065.66		0.0106404		2.3193		0.431164
143195	Kunitz-type protease inhibitor 5 II (SA5 II)		337.381	181.842	629.782	711.116		0.0711419		2.58251		0.38722
143133	notch homolog 3		22.3051	24.4358	42.7891	94.9141		0.330882		2.9461		0.339432
143055	proline-rich protein family		83.4429	198.814	485.428	375.75		0.0682476		3.05104		0.327757
142525	neurofilament, heavy polypeptide		204.634	405.292	776.183	914.293		0.0585336		2.77161		0.360801
142021	Retinoic acid-inducible E3 protein (Hematopoietic-specific protein E3)		82.0919	91.5472	292.186	262.864		0.0322111		3.19657		0.312835
141787	Lactadherin precursor (Milk fat globule-EGF factor 8) (MFG-E8) (MGP57/53) (PAS-6/PAS-7 glycoprotein) (MFGM) (Sperm surface protein SP47) (BP47) (Components 15/16)		111.046	58.2099	218.699	211.463		0.121736		2.54149		0.39347
140877	Patched related family protein 9		59.7453	124.773	304.197	231.722		0.0701332		2.90442		0.344303
140871	Rhodopsin-like GPCR superfamily		40.642	47.1609	124.009	144.997		0.0537709		3.06374		0.326398
140821	Collagen alpha 1(XI) chain precursor		31.8064	35.0342	94.6373	93.2897		0.00612484		2.81157		0.355673
140605	Small histidine-alanine-rich protein precursor (SHARP) (Antigen 57)		46.9632	75.0262	174.47	139.729		0.053932		2.57563		0.388255
140463	Pupal cuticle protein G1A, putative / extensin-like protein Dif54		126.539	242.523	574.854	702.522		0.0348889		3.46114		0.288922
140336	neuropeptide Y receptor 2		80.4572	145.733	1161.74	1071.93		0.00452384		9.87518		0.101264
140328	Neuronal acetylcholine receptor protein, alpha-7 subunit precursor		49.7845	73.0006	176.462	223.104		0.0624398		3.25419		0.307296
140065	Coagulation factor 5/8 type, C-terminal		37.3636	31.1592	79.7109	62.3353		0.116967		2.07298		0.482398
139930	neuropeptide Y receptor Y4		31.063	69.793	617.115	549.553		0.0121538		11.5677		0.0864479
139700	Short-chain collagen C4		58.4467	112.703	223.661	185.758		0.0815047		2.39216		0.418032
139694	Short-chain collagen C4		232.114	374.688	629.615	639.614		0.133471		2.09167		0.478087
139609	Hypothetical protein		235.82	357.757	873.365	903.49		0.052667		2.99347		0.33406
139594	neuropilin 2		259.155	318.862	897.264	783.12		0.0293437		2.90715		0.343979
139152	Na+ channel, amiloride-sensitive		128.872	106.84	336.646	254.092		0.126319		2.50619		0.399012
139013	similar to mucin 5		669.24	876.928	2662.43	1867.18		0.14723		2.92957		0.341347
138661	Down-regulated in metastasis homolog		247.256	386.805	804.183	861.758		0.0536425		2.62742		0.380602
138098	Tenascin-R precursor (TN-R)		246.096	524.301	741.146	867.485		0.161831		2.08805		0.478915
137994	soluble adenylyl cyclase		41.3198	22.9383	96.7268	77.2716		0.0549527		2.7078		0.369303
137872	Pol polyprotein [Contains: Reverse transcriptase/ribonuclease H (RT) | Integrase (IN)]		130.795	124.773	191.05	320.662		0.297668		2.00226		0.499437
137796	brevican		25.7407	21.5995	34.481	63.4404		0.326459		2.06846		0.483451
137052	similar to polycystic kidney disease 1-like 3		39.7964	58.7533	131.195	103.785		0.066575		2.38438		0.419396
136943	chromosome 6 open reading frame 172		176.837	287.995	758.058	848.761		0.0172604		3.45677		0.289287
136570	Synaptotagmin-4 (Synaptotagmin IV) (SytIV)		467.241	535.768	1053.68	1264.49		0.0769878		2.31122		0.432673
136508	Metallophosphoesterase		25.1097	48.1611	51.7731	182.412		0.429768		3.19615		0.312876
136382	Neurogenic locus notch homolog protein 1 precursor (Notch 1) (Motch A) (mT14) (p300) [Contains: Notch 1 extracellular truncation | Notch 1 intracellular domain]		92.3478	140.951	203.793	588.553		0.380786		3.39628		0.29444
136183	neuroligin 4 Y-linked		35.4736	55.0406	111.427	97.9757		0.0478389		2.31348		0.432249
135689	PREDICTED: similar to beta 1,3-galactosyltransferase polypeptide 1		131.753	158.237	404.025	425.981		0.00464291		2.86219		0.349383
135436	Dynein heavy chain (DYHC)		110.555	114.802	266.23	273.946		0.00297553		2.39697		0.417193
134750	carboxyl ester lipase (bile salt-stimulated lipase)		1553.55	2553.49	4764.38	3538.01		0.122587		2.0215		0.494682
134731	Hypothetical protein		148.633	254.405	389.063	466.442		0.0843689		2.12264		0.471111
134192	Hypothetical protein		585.792	1257.46	1781.55	2068.21		0.166664		2.08857		0.478796
134187	expressed protein		280.177	253.467	719.418	841.74		0.0644768		2.92547		0.341826
134174	Delta-5 fatty acid desaturase		3219.17	2758.74	7397.86	6087.37		0.0819524		2.25584		0.443293
133876	predicted protein		70.8473	177.337	854.365	934.163		0.00964601		7.20645		0.138765
133505	polymerase (DNA directed), theta		43.839	112.839	228.754	170.627		0.118343		2.54905		0.392303
131996	Phospholipase D/Transphosphatidylase		768.803	1372.99	2336.24	2524.43		0.114587		2.26944		0.440638
131865	Carboxypeptidase B		366.531	745.99	1437.93	1700.21		0.0592872		2.82074		0.354516
131805	solute carrier family 16, member 10		69.0393	94.3375	187.472	150.646		0.0721823		2.06956		0.483194
131388	Neuromedin K receptor (NKR) (Neurokinin B receptor) (NK-3 receptor) (NK-3R) (Tachykinin receptor 3)		63.2955	88.6465	200.345	128.433		0.217973		2.16384		0.462142
131304	Probable G-protein coupled receptor No18		97.4163	71.4758	277.958	266.935		0.0213352		3.22628		0.309955
131282	guanine nucleotide exchange factor 3		123.864	90.8617	198.29	400.849		0.302464		2.79026		0.35839
131020	Ras GTPase		239.921	359.682	621.178	627.217		0.115456		2.08204		0.480299
130895	Matrix metalloproteinase-9 precursor (MMP-9) (92 kDa type IV collagenase) (92 kDa gelatinase) (Gelatinase B) (GELB)		130.795	207.928	360.193	474.398		0.0837814		2.46394		0.405855
130270	Thrombospondin-2 precursor (Corticotropin-induced secreted protein) (CISP)		104.769	121.396	214.79	265.729		0.0998244		2.12464		0.470668
130234	Transmembrane protease, serine 6 (Matriptase-2)		52.9421	136.694	259.381	248.384		0.158689		2.67757		0.373472
129967	Mitotic spindle assembly checkpoint protein MAD2B (MAD2-like 2) (hREV7)		105.034	64.661	280.061	262.943		0.0390211		3.19989		0.312511
129958	UDP-GlcNAc:betaGal beta-1,3-N-acetylglucosaminyltransferase 1 (Beta3Gn-T1) (BGnT-1) (Beta-1,3-galactosyltransferase 7) (Beta-1,3-GalTase 7) (Beta3Gal-T7) (b3Gal-T7) (UDP-galactose:beta-N-acetylglucosamine beta-1,3-galactosyltransferase 7) (UDP-Gal:beta-GlcNAc beta-1,3-galactosyltransferase 7) (Beta-3-Gx-T7)		72.6884	161.374	514.208	623.803		0.0260627		4.862		0.205676
129948	Glycosyl transferase, family 31		56.6551	124.773	282.15	280.58		0.112386		3.10167		0.322407
129895	Homeobox		25.7262	25.6449	60.3129	178.567		0.358199		4.65009		0.21505
129868	HLXg-ANTP class homeobox protein/NK-like 2 (ABB86478.1/ABG67810.1)		23.9842	26.1874	50.3381	55.9364		0.0376333		2.11822		0.472094
129806	Thioredoxin-like		692.31	691.277	1533.34	1271.12		0.116178		2.02695		0.493353
129707	milk fat globule-EGF factor 8 protein		46.1094	29.6849	84.2433	74.3121		0.0696014		2.09192		0.47803
129540	Neuropeptide Y receptor (NPY-R) (PR4 receptor)		189.297	402.245	597.707	645.165		0.18732		2.10107		0.475948
129471	coagulation factor V		18.3498	18.5691	35.1586	48.938		0.180829		2.27787		0.439006
129329	AP endonuclease (family 2)		1335.62	706.24	1886.33	2250.75		0.131197		2.02613		0.493552
129211	retinol dehydrogenase type III		229.124	545.579	2237.29	2001.57		0.0161315		5.47158		0.182762
129098	Contactin-associated protein-like 2 precursor		23.8251	21.2774	28.719	69.802		0.416732		2.18438		0.457796
129036	PREDICTED: similar to reverse transcriptase/ribonuclease H/putative methyltransferase [Nasonia vitripennis]		519.064	639.24	1185.56	1291.49		0.0151178		2.13851		0.467614
128699	Coagulation factor V precursor (Activated protein C cofactor) [Contains: Coagulation factor V heavy chain | Coagulation factor V light chain]		999.717	1011.04	2455.74	2178.6		0.0665953		2.30478		0.433881
128665	Histamine H2 receptor (H2R) (Gastric receptor I)		575.39	253.442	875.979	894.121		0.208845		2.13565		0.46824
128312	Hypothetical protein		20.4372	21.5878	55.2357	48.938		0.0569389		2.47885		0.403413
128289	mesenchyme homeo box 1		342.765	494.696	1066.01	1011.48		0.0524838		2.4807		0.403112
128003	protease, serine, 23		29.1115	56.7692	102.984	84.2462		0.109361		2.18012		0.458691
127970	Putative HIF-prolyl hydroxylase PH-4 (Hypoxia-inducible factor prolyl 4-hydroxylase)		684.235	696.359	1663.85	1666.68		0.00240422		2.41238		0.414528
127923	similar to RIKEN cDNA 2900073H19		1915.57	1661.95	4285.37	4353.38		0.0223534		2.41473		0.414125
127653	chicken D-serine dehydratase / alanine racemase domain-containing protein		185.974	229.179	834.678	708.803		0.0482566		3.71787		0.268972
127563	Hypothetical protein		39.4855	47.0564	88.0071	166.812		0.27637		2.94446		0.339621
127472	Plasminogen precursor [Contains: Plasmin heavy chain A | Activation peptide | Angiostatin | Plasmin heavy chain A, short form | Plasmin light chain B]		52.9843	61.0675	128.635	174.684		0.142941		2.65948		0.376014
127304	S-antigen protein precursor		50.8451	35.2956	102.737	136.606		0.0954839		2.77852		0.359904
127212	phosphatidylethanolamine-binding protein, putative		8255.43	7587.16	17450.9	17325.3		0.0183508		2.19511		0.455559
126418	polymerase (RNA) II (DNA directed) polypeptide A, 220kDa		385.745	643.678	1196.22	977.85		0.0801309		2.11193		0.473501
126398	Mitotic exit network interactor 1		1599.93	1987.8	3784.93	4167.66		0.015238		2.21661		0.45114
126375	protein kinase, DNA activated, catalytic polypeptide		52.2242	60.7599	102.945	184.778		0.275949		2.54658		0.392683
126319	Tripartite motif protein 45		561.864	1420.3	6150.74	4402.74		0.0823064		5.32422		0.187821
125898	Fibropellin C precursor (Epidermal growth factor-related protein 3) (EGF III) (Fibropellin III)		263.196	208.175	476.678	578.399		0.0615718		2.23832		0.446764
125844	caspase 8, apoptosis-related cysteine protease [EC:3.4.22.-]		390.207	394.643	1056.33	1078.5		0.007826		2.72005		0.36764
125736	Retinoic acid-inducible E3 protein (Hematopoietic-specific protein E3)		73.2805	86.0768	206.264	294.503		0.154732		3.14242		0.318226
125416	Uromodulin precursor (Tamm-Horsfall urinary glycoprotein) (THP)		512.553	548.446	1504.36	1757.37		0.0680202		3.07421		0.325287
125129	SON DNA binding protein		25.7407	21.0496	58.6212	48.4051		0.0668738		2.28736		0.437185
124926	Neurogenic locus Notch protein precursor		468.803	696.773	1687.49	1711.49		0.0621742		2.91614		0.342919
124803	PDZ domain containing RING finger 3		959.902	1020.12	1968.43	2161.93		0.0398684		2.08602		0.479382
124716	Rhodopsin, GQ-coupled (GQ-rhodopsin)		28.8538	39.7496	56.9087	103.785		0.287428		2.34235		0.426921
124537	Collagen triple helix repeat-containing protein 1 precursor (NMTC1 protein)		41.2983	29.2803	108.977	89.6574		0.0442697		2.81437		0.355319
124360	Inhibin beta A chain precursor (Activin beta-A chain)		132.373	159.688	884.101	799.303		0.0243974		5.76387		0.173495
124191	ankyrin repeat protein		40.2302	26.2123	79.7109	88.9472		0.0361922		2.53841		0.393948
124102	similar to RIKEN cDNA 2310042N02		104.76	404.728	1578.43	1689.61		0.044168		6.41436		0.1559
123962	PREDICTED: transmembrane protein 186-like		477.488	592.553	1164.24	1321.18		0.0231402		2.32273		0.430528
122879	Beta-1,3-galactosyltransferase 3 (Beta-1,3-GalTase 3) (Beta3Gal-T3) (b3Gal-T3) (Galactosylgalactosylglucosylceramide beta-D-acetyl-galactosaminyltransferase) (UDP-N-acetylgalactosamine:globotriaosylceramide beta-1,3-N-acetylgalactosaminyltransferase) (Globoside synthase) (Beta-3-Gx-T3)		1870.8	1540.18	3537.37	4058.12		0.0317834		2.22678		0.449079
122744	Arginase/agmatinase/formiminoglutamase		1015.6	1319.44	2337.62	2406.37		0.0679054		2.03164		0.492213
122732	PREDICTED: similar to putative phytoene synthase isoform 1		1241.12	1519.61	3210.87	3272.79		0.0386232		2.34854		0.425797
122684	dual specificity phosphatase 19		1496.41	1226.9	3388.45	3342.5		0.0375543		2.47161		0.404595
122521	trimethyllysine hydroxylase, epsilon		1994.87	4324.45	6522.7	6448.17		0.214155		2.05257		0.487193
122027	hypothetical protein		1607.98	2732.32	7176.78	4649.68		0.166282		2.7248		0.366999
121571	PREDICTED: similar to plus agglutinin		237.312	226.213	457.866	489.908		0.025253		2.04471		0.489067
121435	carbonic anhydrase II		567.417	2373.8	3348.45	2632.17		0.317346		2.03338		0.491791
121345	Peptide deformylase, mitochondrial precursor		2970.28	2158.13	6405.12	5655.46		0.0248736		2.35172		0.425221
120521	pancreatic lipase related protein 1		273.948	366.753	1480.8	986.053		0.158196		3.85024		0.259724
120493	G protein-coupled receptor 52		71.9352	79.5985	278.814	438.367		0.17431		4.73281		0.211291
120428	hint3 (ABX89901.1)		66.1731	109.394	231.168	128.433		0.29647		2.04822		0.488228
119905	adrenergic receptor, alpha 1d		31.9644	58.2099	89.6921	91.9181		0.175742		2.01399		0.496527
119746	Retinoschisin precursor (X-linked juvenile retinoschisis protein homolog)		166.115	197.297	392.179	381.374		0.0299506		2.12859		0.469795
119695	Neuropilin-2 precursor (Vascular endothelial cell growth factor 165 receptor 2)		261.062	269.33	778.678	848.49		0.0379396		3.06786		0.325961
119691	Lactadherin precursor (Milk fat globule-EGF factor 8) (MFG-E8) (HMFG) (Breast epithelial antigen BA46) (MFGM) [Contains: Lactadherin short form | Medin]		212.857	349.29	837.615	763.303		0.0401262		2.84787		0.35114
119674	DNA-directed RNA polymerase III largest subunit		505.615	718.46	1475.51	1476.99		0.0779902		2.41202		0.414589
119610	foot protein 1 variant 2		461.949	696.455	1650.3	1772.49		0.0294841		2.95475		0.338438
119606	Lactadherin precursor (Milk fat globule-EGF factor 8) (MFG-E8) (HMFG) (Breast epithelial antigen BA46) (MFGM) [Contains: Lactadherin short form | Medin]		365.953	489.442	1041.65	922.294		0.0232382		2.29595		0.435549
119397	Lactadherin precursor (Milk fat globule-EGF factor 8) (MFG-E8) (O-acetyl GD3 ganglioside synthase) (AGS) (MFGM)		589.365	1417.74	2767.79	2984.76		0.120179		2.86609		0.348907
119393	Lactadherin precursor (Milk fat globule-EGF factor 8) (MFG-E8) (O-acetyl GD3 ganglioside synthase) (AGS) (MFGM)		962.705	2867.09	5406.33	4449.62		0.147169		2.57349		0.388577
119283	Kinesin light chain		215.912	590.428	831.428	894.643		0.238396		2.14062		0.467153
119152	PaxD2 (ABI30248.)		78.8972	95.31	197.449	197.753		0.0471236		2.26858		0.440805
119149	PaxD2 (ABI30248.1)		31.5219	49.2785	85.9228	102.901		0.0482025		2.33692		0.427913
118928	Zn-finger, C2H2 type		103.461	40.7354	222.854	382.832		0.177949		4.20043		0.238071
118913	Cadherin		25.8137	20.6348	26.879	68.4064		0.446499		2.05142		0.487467
118589	similar to immediate early protein homolog		34.8916	36.5508	53.5545	97.9757		0.322056		2.12101		0.471473
118146	Cofactor required for Sp1 transcriptional activation subunit 9		940.115	1405.6	2586.24	2773.3		0.0649411		2.28482		0.437671
117722	Rhodopsin-like GPCR superfamily		124.835	338.081	947.865	671.428		0.0873453		3.49802		0.285876
117699	adrenergic receptor, beta 2		149.25	65.834	273.201	425.318		0.142263		3.24766		0.307914
117411	E3 ubiquitin-protein ligase HERC2 / hect domain and RLD 2		35.5797	37.0257	111.218	113.551		0.00100839		3.09576		0.323022
116955	Cytochrome P450 1A1 (CYPIA1)		46.4282	61.5192	129.168	162.258		0.0730159		2.69971		0.370411
116759	Rap guanine nucleotide exchange factor 4 (cAMP-regulated guanine nucleotide exchange factor II) (cAMP-GEFII) (Exchange factor directly activated by cAMP 2) (Epac 2)		132.592	210.524	801.553	723.993		0.00853659		4.44614		0.224914
116699	UDP-glucuronosyltransferase 1 family, member 2		1440.24	1345.24	3415.49	3853.59		0.0521595		2.60963		0.383196
116471	similar to cAMP-dependent protein kinase, beta-2-catalytic subunit (PKA C-beta-2)		17.859	33.667	48.7796	83.8688		0.22261		2.5744		0.38844
116214	Neurogenic locus notch protein homolog precursor (XOTCH protein)		114.336	114.838	396.871	217.337		0.277763		2.68008		0.373123
116127	alpha-methylacyl-CoA racemase		323.844	126.308	450.554	540.419		0.181894		2.20142		0.454252
116003	hypothetical protein		1764.66	1695.31	4339.55	3655.67		0.0924654		2.31078		0.432754
115756	SET domain-containing protein 6		836.008	676.24	1872.37	2092.94		0.0160506		2.62213		0.381369
115738	hypothetical protein		69.4685	53.7139	155.557	154.318		0.0522663		2.51558		0.397523
115664	Extensin-2 precursor (AtExt2) (Cell wall hydroxyproline-rich glycoprotein 1) (HRGP1)		163.169	250.566	495.265	633.197		0.0648968		2.7275		0.366636
115506	Monocarboxylate transporter 4 (MCT 4)		102.555	155.082	266.855	255.744		0.112273		2.02843		0.492992
115414	Adenosine A3 receptor		385.151	248.638	720.486	664.298		0.0788115		2.18493		0.45768
115367	hypothetical protein		734.357	953.99	1747.37	1821.43		0.0516327		2.11378		0.473086
115100	secreted wnt8 factor (AAV64158.1)		1752.93	4848.24	13356.5	9883.3		0.0714216		3.52056		0.284046
115097	secreted wnt8 factor (AAV64158.1)		799.053	3308.82	10262.6	10445.7		0.0940507		5.04112		0.198369
115055	Wnt-8b protein precursor		676.215	2535.62	7551.89	7418.99		0.0984032		4.66117		0.214539
115036	Wnt-8a protein precursor (Wnt-8d)		1904.59	6738.54	17823.8	17595.5		0.113051		4.09796		0.244024
115030	Wnt-8b protein precursor		1272.99	3662.71	10357.1	10149.5		0.0948566		4.15475		0.240688
114998	Wnt-8b protein precursor		1028.71	3931.1	9588.87	9656.33		0.127443		3.88022		0.257717
114985	Dynein heavy chain (DYHC)		106.437	90.8284	194.384	262.864		0.14934		2.31794		0.431418
114959	wingless-type MMTV integration site family, member 8A		597.053	3628.24	8523.74	9770.43		0.0979269		4.32968		0.230964
114929	secreted wnt8 factor (AAV64158.1)		941.827	3305.24	9506.5	10093.2		0.0820028		4.61489		0.21669
114910	hypothetical protein		18.9826	17.2947	43.0024	35.6768		0.095043		2.16883		0.461079
114571	Protein C14orf119 homolog		952.987	1138.31	2413.4	2509.18		0.0150618		2.35384		0.424838
114387	Acyl-CoA thioester hydrolase 11 (Acyl-CoA thioesterase 11) (Brown fat inducible thioesterase) (BFIT) (Adipose-associated thioesterase)		173.843	141.672	469.809	415.555		0.0221388		2.8061		0.356367
114289	universal stress protein (USP) family protein		235.366	258.199	694.365	751.178		0.018862		2.92878		0.341439
114268	NVHD023-ANTP class homeobox protein/NVHD076-ANTP class homeobox protein (ABB86473.1/ABB86492.1)		162.637	656.74	2409.87	1496.43		0.131384		4.76739		0.209758
114245	Histone H4		695.803	5909.41	7356.93	8005.44		0.33849		2.32579		0.429961
114232	NVHD032-ANTP class homeobox protein/NK-like 7 (ABB86430.1/ABG67815.1)		179.872	854.655	2545.3	1944.62		0.0633777		4.34007		0.230411
114181	G protein-coupled receptor 74		57.2203	245.803	516.246	419.395		0.135191		3.08769		0.323867
114102	Coagulation factor 5/8 type, C-terminal		63.3165	59.6547	104.48	173.153		0.265239		2.25771		0.442928
114032	milk fat globule-EGF factor 8 protein		37.3228	50.5618	65.12	145.823		0.364381		2.40023		0.416627
113994	hypothetical protein		31.0616	18.7693	22.3478	93.8015		0.521387		2.33087		0.429025
113922	DNA-repair protein XRCC2 (X-ray repair cross-complementing protein 2)		169.774	241.537	437.429	661.053		0.174407		2.67069		0.374435
113806	serine/threonine specific protein phosphatase		1048.56	1502.87	3127.7	2694.57		0.0350786		2.28196		0.438221
113741	Type I phosphodiesterase/nucleotide pyrophosphatase		402.69	1981.87	3023.8	2688.18		0.271079		2.39541		0.417465
113390	Pentraxin fusion protein precursor		21.5878	13.9327	30.91	48.938		0.209882		2.24794		0.444851
113172	DMBXc-paired class homeobox protein/K50-4 (ABB83746.1/ABG67868.1)		80.3377	140.727	356.665	243.452		0.133722		2.71466		0.36837
112998	U7 snRNA-associated Sm-like protein LSm10		784.24	570.924	1450.46	1470.99		0.0837223		2.15579		0.463867
112848	nuclear protein 1 isoform b		129.105	70.2277	514.865	497.678		0.0322466		5.07965		0.196864
111890	Hypothetical protein F54H12.2 in chromosome III		29.1115	29.1249	18.5893	97.9757		0.596596		2.00158		0.499605
111652	Galectin-3 binding protein precursor (Lectin galactoside-binding soluble 3 binding protein) (Mac-2 binding protein) (Mac-2 BP) (MAC2BP) (Tumor-associated antigen 90K)		123.104	80.4993	271.032	200.136		0.108119		2.31415		0.432125
111628	Tyrosine kinase receptor CEK3 precursor		58.315	58.277	148.324	148.012		0.000927288		2.54165		0.393445
111328	hypothetical protein		708.71	1161.49	3426.45	4467.92		0.0712785		4.22115		0.236902
111320	hypothetical protein		18.5765	17.7427	14.3068	88.9472		0.534605		2.84296		0.351746
111289	Adenosine A2a receptor		32.2793	48.3396	234.585	246.081		0.00380949		5.9622		0.167723
111168	Beige/BEACH domain containing protein		377.812	542.053	1079.93	1269.3		0.0307528		2.55389		0.39156
110690	phytochelatin synthase		658.089	1035.05	1803.74	1756.45		0.12222		2.10271		0.475576
110386	Adenine nucleotide translocator 1		619.332	606.115	1466.49	1180.7		0.125641		2.16019		0.462923
110384	similar to stabilin-2		349.394	494.924	997.99	842.465		0.0431671		2.17981		0.458755
110116	caspase 8, apoptosis-related cysteine protease [EC:3.4.22.-]		279.993	167.192	539.178	559.783		0.100015		2.45751		0.406917
109908	Dynein heavy chain (DYHC)		123.82	154.497	346.507	217.51		0.256129		2.02653		0.493455
109877	hypothetical protein		170.384	508.865	726.615	894.803		0.17411		2.38707		0.418923
109826	Transmembrane protease, serine 6 (Matriptase-2)		659.303	866.99	3869.62	2764.24		0.125614		4.34638		0.230076
109683	cubilin (intrinsic factor-cobalamin receptor)		21.5878	20.3744	49.9504	86.2197		0.233629		3.24507		0.30816
109677	SON protein (SON3) (Negative regulatory element-binding protein)		63.5019	41.4857	128.459	134.863		0.0687858		2.50813		0.398703
109508	Keratin-associated protein 12-2 (Keratin-associated protein 12.2) (High sulfur keratin-associated protein 12.2)		20.2495	19.7325	17.007	65.7715		0.541428		2.07039		0.483
109283	Hypothetical protein		362.63	636.905	1395.65	1439.05		0.0878291		2.83602		0.352606
108981	Neuropeptide Y receptor (NPY-R) (PR4 receptor)		441.361	605.24	1638.05	1350.72		0.0461094		2.8557		0.350177
108972	Hypothetical protein		75.6572	108.08	198.29	200.12		0.0945448		2.16837		0.461176
108927	similar to Down syndrome cell adhesion molecule DSCAML1		74.4567	88.7766	124.773	254.092		0.341237		2.321		0.430848
108663	NVHD102-ANTP class homeobox protein (ABB86448.1)		2229.3	3211.3	6873.93	7493.57		0.0260824		2.64079		0.378675
108613	similar to integrin alpha 9 protein		30.2237	23.4763	67.4618	71.5312		0.0160526		2.58832		0.38635
108480	SON protein (SON3) (Negative regulatory element-binding protein)		171.944	73.4871	406.992	293.557		0.096106		2.85436		0.350342
108233	enhancer of mRNA-decapping protein 4		162.566	255.83	478.553	560.428		0.039037		2.48325		0.402699
108152	Ribosomal protein S8		72.2174	44.8406	101.841	138.278		0.123469		2.05128		0.487499
107724	Hypothetical protein		297.201	449.23	681.49	883.765		0.0922253		2.09698		0.476875
106603	Creatine kinase, ubiquitous mitochondrial precursor (U-MtCK) (Mia-CK) (Acidic-type mitochondrial creatine kinase)		25.3003	32.8115	69.5414	86.2197		0.0684513		2.68037		0.373083
106599	coagulation factor V		358.882	317.105	923.928	687.938		0.148085		2.38446		0.419382
106597	Ectonucleotide pyrophosphatase/phosphodiesterase 5 precursor (E-NPP5) (NPP-5)		22.9411	26.6526	51.7517	47.9806		0.0109631		2.01099		0.497268
106440	Zn-finger, B-box		158.765	57.1981	209.051	251.292		0.216061		2.13158		0.469135
106400	tripartite motif-containing 28		578.044	785.238	3113.93	3138.55		0.0249794		4.58635		0.218039
106193	similar to polymyositis scleroderma overlap syndrome (PM-SCL) antigen 1 a		2157.4	2053.9	4734.19	5176.01		0.0393023		2.35324		0.424946
106167	matrix metalloproteinase 14 (membrane-inserted) beta		103.01	131.139	179.194	390.945		0.354394		2.43494		0.410688
106101	Hypothetical protein		48.6024	29.2229	87.7825	73.2308		0.0836907		2.06891		0.483347
105852	Neurotransmitter-gated ion-channel transmembrane region		48.2183	48.4414	150.516	80.1731		0.307685		2.38661		0.419005
105746	step ii splicing factor slu7		96.8122	81.1883	344.479	367.44		0.00470471		3.99954		0.250029
105672	coagulation factor C homolog, cochlin (Limulus polyphemus)		61.1087	30.4768	99.3448	94.3516		0.177709		2.11492		0.47283
105659	TNFR/CD27/30/40/95 cysteine-rich region		22.9532	22.0957	20.1261	88.9472		0.522963		2.42122		0.413015
105616	Peptidase M, neutral zinc metallopeptidases, zinc-binding site		43.7805	69.0297	73.6283	162.178		0.385425		2.0903		0.478401
105524	similar to Ras-related protein Rab-21		47.4672	101.951	287.535	322.659		0.0287833		4.08382		0.244869
105460	Chymotrypsinogen A [Contains: Chymotrypsin A chain A | Chymotrypsin A chain B | Chymotrypsin A chain C]		95.8628	47.5741	137.458	185.758		0.119089		2.25336		0.443781
104907	similar to expressed sequence AW557704		913.303	534.52	1679.49	1709.43		0.120835		2.3407		0.427223
104030	Chitin synthase protein 2		30.55	28.6079	59.67	71.5312		0.0965926		2.21781		0.450895
103969	Histamine N-methyltransferase		300.568	307.529	671.033	738.521		0.0512247		2.31797		0.431411
103967	ATP-binding cassette transporter, putative		1490.39	1425.04	4347.12	4139.58		0.0138204		2.91097		0.343529
103257	Substance-K receptor (SKR) (Neurokinin A receptor) (NK-2 receptor) (NK-2R) (Tachykinin receptor 2)		36.748	38.6798	133.394	69.3647		0.296387		2.68812		0.372007
103062	Bone morphogenetic protein 1 precursor (BMP-1)		44.2526	125.46	266.635	185.758		0.132491		2.66565		0.375143
102873	GPI mannosyltransferase, putative		1213.68	857.435	2010.05	2294.8		0.0431069		2.07852		0.481111
102703	DEP domain containing 5		107.146	223.905	371.564	452.928		0.0867844		2.49053		0.401521
102592	coagulation factor V		1662.75	1501.8	3950.21	4159.24		0.00375875		2.56259		0.39023
102584	conserved Plasmodium protein, unknown function		419.618	419.618	880.553	871.428		0.00636428		2.08759		0.479021
102518	Tissue factor pathway inhibitor precursor (TFPI) (Lipoprotein-associated coagulation inhibitor) (LACI) (Extrinsic pathway inhibitor) (EPI)		45.7621	44.8406	161.311	273.946		0.201065		4.80402		0.208159
102482	Alpha-(1,3)-fucosyltransferase (Galactoside 3-L-fucosyltransferase) (Fucosyltransferase 5) (FUCT-V) (Fuc-TV)		251.855	364.379	599.49	814.865		0.117327		2.29516		0.4357
101914	similar to prostate cancer antigen-1		1273.74	1684.49	3500.12	3303.18		0.0338618		2.29978		0.434823
101864	Carbonic anhydrase 2 (Carbonic anhydrase II) (Carbonate dehydratase II) (CA-II)		180.258	182.987	776.283	599.456		0.110002		3.78736		0.264036
101740	hox6 protein (AAD39348.1)		834.602	1947.91	4916.87	3266.33		0.130064		2.94094		0.340028
101252	RFamide-related peptide receptor		31.4453	55.3179	88.0585	124.335		0.119871		2.44797		0.408502
101150	Pentraxin fusion protein precursor		31.5246	40.7354	147.393	61.3241		0.355858		2.88842		0.34621
101112	PREDICTED: chromosome 6 open reading frame 168-like		257.949	189.2	723.803	623.952		0.0242953		3.01411		0.331773
101055	PREDICTED: chromosome 6 open reading frame 168-like		180.321	223.905	635.317	584.523		0.00725181		3.01771		0.331377
100902	Non-metallothionein cadmium-binding protein (CD-BP) (MP II)		35.0314	54.0813	101.859	188.749		0.246893		3.26113		0.306642
100734	Calcium-binding EF-hand		1454.91	2278.18	4022.55	4386.37		0.0722244		2.25254		0.443944
100698	tubulin-specific chaperone d		3337.68	1878.93	4530.43	6388.75		0.144197		2.09316		0.477747
100329	Wnt5 [Nematostella vectensis]		737.563	952.053	2191.87	2095.8		0.0255429		2.53766		0.394064
100173	Coagulation factor V precursor (Activated protein C cofactor) [Contains: Coagulation factor V heavy chain | Coagulation factor V light chain]		111.715	86.1891	527.826	494.36		0.00352939		5.16505		0.193609
99768	Zn-finger, C2H2 type		83.9725	55.1227	162.289	119.553		0.126077		2.02625		0.493521
99210	Phospholipase A2		52.6295	108.134	147.98	195.549		0.132489		2.13686		0.467976
98776	Synaptonemal complex protein 3 (SCP-3 protein) (Synaptonemal complex protein COR1) (Meiotic chromosome core protein)		44.2005	28.8557	82.45	116.214		0.12392		2.71933		0.367737
98596	methyltransferase Cyt19		1161.37	1427.66	2869.97	2870.89		0.0536566		2.21737		0.450984
98341	Coagulation factor 5/8 type, C-terminal		57.0008	95.9137	212.266	199.653		0.0714143		2.69378		0.371225
98274	Neurogenic locus notch protein homolog precursor (XOTCH protein)		102.661	113.21	321.037	126.874		0.44314		2.07491		0.48195
97672	Werner syndrome		463.14	563.357	1673.24	1967.8		0.0491341		3.54706		0.281924
97337	Neurotransmitter-gated ion-channe		31.719	86.1495	152.144	154.143		0.178615		2.59855		0.38483
96996	similar to neurofilament protein H form H2		57.4781	80.1061	97.905	196.811		0.347822		2.14208		0.466837
96863	E2F transcription factor 3		445.98	808.611	1647.12	1384.05		0.067397		2.41606		0.413897
96737	Alkylated DNA repair protein alkB homolog		681.49	1020.38	1719.73	1933.18		0.0550425		2.14641		0.465894
96563	similar to CG3306-PA		55.912	90.8617	182.674	134.863		0.112961		2.16345		0.462224
95920	Dentin sialophosphoprotein precursor [Contains: Dentin phosphoprotein (Dentin phosphophoryn) (DPP) | Dentin sialoprotein (DSP)]		224.03	2409.87	4455.55	4795.87		0.19601		3.51245		0.284702
95829	Hypothetical protein		1275.49	1794.37	3670.48	3722.18		0.0735589		2.40814		0.415258
95608	Ficolin-1 precursor (Collagen/fibrinogen domain-containing protein 1)		643.863	667.658	1612.68	1433.55		0.0614336		2.32267		0.430539
95431	ACT domain-containing protein PheB		596.303	533.178	1169.39	1249.12		0.00746509		2.14125		0.467016
95288	short-chain dehydrogenase/reductase (SDR) family protein		211.191	252.379	493.83	476.08		0.0261881		2.09226		0.477952
95185	Prion-like-(q/n-rich)-domain-bearing protein protein 54		312.737	182.987	922.303	544.99		0.208391		2.9599		0.337849
95070	Keratin-associated protein 4-9 (Keratin-associated protein 4.9) (Ultrahigh sulfur keratin-associated protein 4.9)		365.148	620.678	1748.49	1553.37		0.0223795		3.34933		0.298567
94936	cytochrome P450, family 24, subfamily a, polypeptide 1 [EC:1.14.-.-]		3865.42	19418.5	22204.4	25274.2		0.356323		2.03912		0.490408
94826	proline-rich extensin-like family protein		70.4438	168.679	234.344	274.715		0.185977		2.12886		0.469734
94712	solute carrier family 13, member 2		303.434	838.74	4210.9	2773.87		0.120623		6.11532		0.163524
94662	abhydrolase domain-containing protein 10, mitochondrial precursor		68.3353	68.7025	263.864	239.197		0.0427956		3.67097		0.272408
94651	Cytochrome P450 1A1 (CYPIA1)		37.3228	126.49	404.31	531.136		0.0471945		5.71044		0.175118
93831	iduronidase, alpha-L-		331.287	415.37	820.67	817.015		0.0594641		2.19336		0.455922
93404	troponin I		47.4672	40.7354	102.945	100.694		0.0223674		2.30877		0.433131
93322	Gamma-aminobutyric-acid receptor beta-3 subunit precursor (GABA(A) receptor)		144.027	184.34	487.178	828.742		0.207868		4.00746		0.249534
93205	nuclear factor kappa B p105 subunit		182.487	287.847	510.617	509.553		0.120499		2.16903		0.461035
93188	similar to RIKEN cDNA 4930584N22		1358.23	1405.5	3323.37	3760.55		0.0614946		2.56317		0.390141
92546	similar to RIKEN cDNA 2810014D17		3735.8	3229.55	8719.14	7786.27		0.0257636		2.36964		0.422004
92436	DUXb-paired class homeobox protein		317.243	366.753	748.223	711.498		0.00842189		2.13411		0.46858
92347	DUXb-paired class homeobox protein/DUXc-paired class homeobox protein/DUXa-paired class homeobox protein/Q50-8 (ABB83732.1/ABB83734.1/ABB83737.1/ABG67886.1)		115.457	189.497	293.082	330.339		0.0972744		2.04431		0.489163
92241	Mpv17/PMP22		157.926	158.133	338.519	303.376		0.0683885		2.03093		0.492384
92090	Ficolin-1 precursor (Collagen/fibrinogen domain-containing protein 1) (Ficolin-A) (Ficolin A) (M-Ficolin)		604.31	680.178	1128.61	1484.99		0.153847		2.03474		0.491462
91985	PREDICTED: spatacsin isoform		198.715	253.173	732.485	683.474		0.0059727		3.13343		0.319139
91672	Myotrophin (V-1 protein) (Granule cell differentiation protein)		45.6004	170.617	672.048	763.811		0.0200851		6.6408		0.150584
91376	somatostatin receptor 2		1714.82	2714.8	4895.68	4322.12		0.0775321		2.08094		0.480552
91052	solute carrier family 22 (extraneuronal monoamine transporter), member 3		330.891	244.82	504.178	678.115		0.130199		2.05362		0.486944
90817	carbonic anhydrase II		777.494	1788.03	3034.87	3270.65		0.152743		2.45779		0.406869
90581	neuropeptide FF receptor 2		413.671	1017.61	1808.36	1635.12		0.163868		2.40587		0.415651
90372	Shaker cognate l		121.7	173.937	522.022	636.03		0.0476638		3.91714		0.255288
90156	Hypothetical protein		293.107	295.564	510.232	678.545		0.174015		2.01943		0.49519
89958	solute carrier family 5 (sodium/glucose cotransporter), member 1		22.585	30.8709	49.4404	103.316		0.310973		2.85762		0.349942
89885	similar to RIKEN cDNA 2310003F16		4534.85	4585.09	9790.93	8733.87		0.0706925		2.03124		0.49231
89349	polymerase (RNA) II (DNA directed) polypeptide A		36.748	66.5749	113.658	135.207		0.067918		2.40861		0.415178
89249	guanidinoacetate N-methyltransferase		726.967	1006.93	1757.28	1841.31		0.0740733		2.07544		0.481826
89207	collagen XVI, alpha-1 polypeptide		37.3228	39.7496	69.7417	86.2197		0.124771		2.02357		0.494176
88885	Contactin-associated protein-like 2 precursor (Cell recognition molecule Caspr2)		98.3507	190.438	429.742	340.829		0.064023		2.66829		0.374773
88872	Contactin-associated protein-like 2 precursor (Cell recognition molecule Caspr2)		64.1475	123.55	205.498	189.764		0.158395		2.10585		0.474867
88688	Contactin-associated protein-like 2 precursor (Cell recognition molecule Caspr2)		67.2571	92.1081	228.241	165.56		0.130176		2.47106		0.404684
88459	Sodium channel protein I, brain		112.471	162.615	334.96	333.212		0.0804549		2.42895		0.4117
88439	Hypothetical protein		726.834	351.76	1047.05	1231.03		0.146327		2.11209		0.473465
88213	T complex testis-specific protein 2 (TCTEX-2)		77.5099	91.4965	488.74	669.947		0.113544		6.85588		0.14586
87987	Carboxypeptidase A2 precursor		107.949	168.399	357.56	312.362		0.0408978		2.4242		0.412507
87960	Melanocortin/ACTH receptor		108.578	100.645	247.306	279.993		0.052887		2.52027		0.396782
87636	Decapentaplegic protein precursor (DPP-C protein)		584.422	1170.93	2500.93	2539.87		0.111178		2.87167		0.348229
87435	Hypothetical protein		197.79	349.404	942.811	888.928		0.0504645		3.34751		0.29873
87316	zinc finger protein 33a (KOX 31)		232.353	172.722	419.743	650.708		0.194942		2.6426		0.378415
87155	Sulfiredoxin-1		392.056	560.275	1101.18	1153.49		0.0610811		2.36752		0.422382
86652	Sacsin		60.0569	43.7552	142.046	113.551		0.0661572		2.46212		0.406154
86628	RNA-binding protein squid (Heterogeneous nuclear ribonucleoprotein 40) (HNRNP 40)		1362.63	1612.44	3514.55	3616.61		0.0186533		2.39696		0.417194
86339	RNA polymerase II holoenzyme component SRB7 (RNAPII complex component SRB7)		341.249	568.24	1170.5	1091.24		0.0784203		2.48683		0.402119
86273	Lactadherin precursor (Milk fat globule-EGF factor 8) (MFG-E8) (O-acetyl GD3 ganglioside synthase) (AGS) (MFGM)		227.698	576.605	974.99	936.497		0.190677		2.37658		0.420774
85951	similar to RIKEN cDNA 5133400G04		422.629	968.598	1274.74	1590.43		0.175028		2.05945		0.485566
85827	K+ channel tetramerisation		60.2421	139.918	265.854	285.791		0.124869		2.75601		0.362843
85611	C1orf74 homolog		494.935	744.483	1306.36	1496.11		0.0435685		2.26112		0.442259
85477	similar to DMBT1/8kb.2 protein		40.4877	59.9122	101.021	131.329		0.0849535		2.31425		0.432106
85329	PREDICTED: similar to Organic cation transporter CG6331-PA		322.347	305.385	656.856	605.24		0.033986		2.01057		0.497372
85315	Lactadherin precursor (Milk fat globule-EGF factor 8) (MFG-E8) (MFGM) (Sperm surface protein SP47) (MP47)		78.7877	68.4631	202.838	193.506		0.00324999		2.69163		0.371522
85315	Lactadherin precursor (Milk fat globule-EGF factor 8) (MFG-E8) (MFGM) (Sperm surface protein SP47) (MP47)		78.7877	68.4631	202.838	193.506		0.00324999		2.69163		0.371522
85267	Potassium voltage-gated channel subfamily B member 1 (Voltage-gated potassium channel subunit Kv2.1) (DRK1)		269.804	279.806	579.355	708.803		0.108735		2.34377		0.426663
85087	Testis-specific serine/threonine-protein kinase 3 (TSSK-3) (Testis-specific kinase 3) (TSK-3) (Serine/threonine-protein kinase 22C)		16.5578	34.5191	31.0564	71.8851		0.408181		2.01542		0.496174
84893	RecName: Full=Dehydrogenase/reductase SDR family member 12		1096.04	957.003	2120.65	2030.68		0.0107907		2.02204		0.49455
84252	Hypothetical protein		416.89	546.428	1140.05	1146.55		0.0615329		2.37367		0.421289
83580	Zn-finger, C-x8-C-x5-C-x3-H type		4850.41	4713.77	11450.3	9901.68		0.0811221		2.23249		0.447929
83566	asparaginase homolog		571.222	735.637	1509.28	1299.93		0.0338642		2.14959		0.465206
83542	thiopurine S-methyltransferase		2348.14	2560.31	6035.55	4692.62		0.137044		2.18565		0.45753
83487	polycystic kidney disease 2 [EC:2.7.1.-]		105.549	104.198	257.205	315.631		0.101418		2.73107		0.366156
83420	TAF6-like RNA polymerase II p300/CBP-associated factor-associated factor 65 kDa subunit 6L (PCAF-associated factor 65 alpha) (PAF65-alpha)		196.58	178.985	448.589	439.144		0.00530654		2.36373		0.423061
83359	ATP-binding cassette, sub-family C (CFTR/MRP), member 4		481.9	1559.03	2258.86	2054.93		0.272813		2.11364		0.473118
83237	PREDICTED: similar to XK-related protein 6		127.96	165.637	360.193	430.658		0.0457501		2.69366		0.371242
83186	Phosphotransferase KptA/Tpt1		2326.37	2233.9	4161.08	5963.43		0.198616		2.22016		0.450419
83169	Histamine H2 receptor (H2R) (Gastric receptor I)		443.929	1066.78	1932.87	1421.24		0.154228		2.22022		0.450406
83033	Hypothetical protein		95.8628	199.359	345.768	273.733		0.138453		2.09843		0.476547
83028	adenosine A1 receptor		69.4593	200.912	553.539	567.655		0.0944133		4.14686		0.241146
82634	Cytochrome P450 17A1 (CYPXVII) (P450-C17) (P450c17) (Steroid 17-alpha-hydroxylase/17,20 lyase)		38.3626	84.0279	811.532	849.435		0.00176235		13.571		0.0736863
82411	Gamma-aminobutyric-acid receptor beta-4 subunit precursor (GABA(A) receptor)		135.722	220.314	454.66	303.293		0.180039		2.12886		0.469734
82053	ficolin (collagen/fibrinogen domain containing) 3 (Hakata antigen)		56.6551	70.5105	137.841	176.212		0.0983635		2.46964		0.404917
81937	protein-tyrosine phosphatase		122.199	158.237	265.854	315.873		0.0474997		2.07437		0.482074
81761	similar to RIKEN cDNA D430039C20		2263.83	3509.55	4953.14	6774.74		0.130066		2.03137		0.492279
81518	PREDICTED: BRCA2 and CDKN1A-interacting protein-like		2705.67	3056.99	6527.43	6254.21		0.00509872		2.21801		0.450854
81021	K+ channel, pore region		66.639	103.192	311.253	208.476		0.15112		3.06028		0.326768
80821	GFP-like non-fluorescent chromoprotein (Rtms 5) (Non-fluorescent pocilloporin)		182.874	276.322	654.276	516.428		0.0631949		2.54946		0.392239
80762	Cytochrome P450 1A1 (CYP1A1) (CYPIA1) (P450-C) (P450MT2) [Contains: Cytochrome P450MT2A | Cytochrome P450MT2B]		62.6993	82.0607	216.463	216.901		0.042546		2.99368		0.334038
80429	Probable glycoprotein hormone G-protein coupled receptor precursor		64.4795	43.1867	124.858	208.476		0.208873		3.09599		0.322998
80365	HLXA (ABG67795.1)		33.4298	31.6567	69.406	90.11		0.135191		2.45083		0.408025
80243	PAR-domain protein 1		193.435	243.916	459.251	501.45		0.0168725		2.19664		0.45524
80219	Type I iodothyronine deiodinase (Type-I 5'deiodinase) (DIOI) (Type 1 DI) (5DI)		75.3839	110.802	283.544	287.532		0.0556182		3.06724		0.326026
80063	chitinase, acidic		35.3984	45.2226	91.0588	78.323		0.0358697		2.10096		0.475972
79669	Hypothetical protein		1022.63	582.365	1773.43	1577.87		0.115262		2.08805		0.478916
79582	Hs20477464 PREDICTED: similar to dynein light chain		44.1266	29.6849	200.323	236.796		0.037718		5.9221		0.168859
76601	Adhesive plaque matrix protein precursor (Foot protein 1) (MGFP1) (MGFP-1)		101.362	127.949	254.353	353.961		0.144297		2.65279		0.376962
74590	Hypothetical protein		28.0726	27.3565	89.5704	70.0153		0.11775		2.8791		0.347331
74568	PREDICTED: N-myc downstream regulated gene 4-like		482.94	743.053	1451.13	1675.16		0.0326475		2.55001		0.392155
74338	Hypothetical protein		1429.49	1380.74	2335.12	3352.47		0.215665		2.02389		0.494099
72032	similar to hedgehog protein		38.3679	29.6849	45.6541	103.785		0.39097		2.19592		0.455389
71407	conserved Plasmodium protein, unknown functio		449.341	455.928	1240.24	1313.68		0.0271509		2.82117		0.354463
71299	erythrocyte membrane-associated antigen		510.859	515.915	1215.61	1276.35		0.0253959		2.42698		0.412034
70969	hypothetical protein		1732.68	1735.24	4345.18	3751.86		0.0811479		2.33484		0.428294
69052	NVHD147-ANTP class homeobox protein/NK-like 9 (ABB86461.1/ABG67817.1)		1657.43	7563.86	13958.4	14530.1		0.18652		3.08942		0.323685
68421	Ras-related protein Rab-21 (Rab-12)		34.9553	52.031	163.387	163.637		0.0451688		3.75949		0.265994
67963	hypothetical protein		28.1698	50.0435	80.6779	136.551		0.210701		2.77739		0.36005
65453	PREDICTED: ubiquitin-conjugating enzyme E2M-like / NEDD8 conjugating enzyme		2115.12	2749.68	7096.17	8194.74		0.0268392		3.14318		0.318149
65282	Sialidase (Neuraminidase) (NA) (Major surface antigen)		135.722	208.175	377	481.636		0.0678467		2.49678		0.400515
65149	Contactin-associated protein-like 2 precursor (Cell recognition molecule Caspr2)		25.8268	25.414	60.0112	52.2931		0.0792951		2.1917		0.456267
64983	ABC transporter		152.107	164.908	360.659	273.946		0.163174		2.00182		0.499546
64340	Fibropellin C precursor (Epidermal growth factor-related protein 3) (EGF III) (Fibropellin III)		95.9743	345.787	431.617	474.224		0.307655		2.05052		0.487681
64197	Probable ATP-dependent RNA helicase MJ0669		17.859	19.4869	27.078	48.938		0.32625		2.03546		0.49129
63947	5,10-methylenetetrahydrofolate reductase		20.6838	24.4358	72.5985	54.1985		0.129275		2.81024		0.355841
63628	similar to Hypothetical protein A630084C13		209.848	313.734	695.615	866.928		0.0519967		2.98433		0.335083
63529	Probable phosphomannomutase (PMM)		42.6266	48.2599	48.0804	135.78		0.480938		2.02297		0.494323
63403	hypothetical protein		181.301	179.505	525.139	299.134		0.288825		2.28453		0.437727
62660	meprin 1 beta		77.8714	101.135	195.342	250.575		0.0918466		2.49106		0.401435
62505	GfV-C9-ORF1 [Glypta fumiferanae ichnovirus]		998.315	1258.99	3690.96	4355.9		0.0452443		3.56481		0.28052
61375	Resact receptor precursor (Guanylate cyclase)		236.157	250.266	775.702	848.076		0.034038		3.3382		0.299563
61309	Fibropellin-1 precursor (Fibropellin-I) (Epidermal growth factor-related protein 1) (UEGF-1)		22.1601	38.9311	37.7486	125.273		0.447105		2.66849		0.374743
61196	Periaxin		113.658	127.256	265.854	265.729		0.0297482		2.20653		0.453201
60891	milk fat globule-EGF factor 8 protein		91.7526	100.694	220.057	225.823		0.00371282		2.3169		0.431612
60052	Cation channel, non-ligand gated		83.4429	178.985	293.082	273.946		0.182035		2.1607		0.462812
59845	Neuronal acetylcholine receptor protein, alpha-7 subunit precursor		31.4364	92.603	113.658	155.054		0.206503		2.16635		0.461607
59839	NK2e-ANTP class homeobox protein/NK2-like (ABB86474.1/ABG67781.1)		31.9644	48.8081	85.3772	114.287		0.0964371		2.47194		0.404541
59618	Amiloride-sensitive sodium channel gamma-2-subunit (Epithelial Na(+) channel gamma-2 subunit) (Gamma-2 ENAC) (Nonvoltage-gated sodium channel 1 gamma-2 subunit) (SCNEG2) (Gamma-2 NACH)		180.735	394.433	1173.7	1075.85		0.045442		3.91112		0.255681
58439	similar to polydom protein		283.97	391.913	1118.55	1083.63		0.0290627		3.25823		0.306915
58327	DNA-directed RNA polymerase II largest subunit (RPB1)		35.1586	22.0298	120.052	38.1545		0.430024		2.76641		0.36148
58269	Antigen WC1.1 precursor		217.337	466.675	1179.55	1012.94		0.0489518		3.20535		0.311978
58237	K+ channel, pore region		94.0006	112.26	214.487	268.282		0.094871		2.34057		0.427246
58200	Histone H2B		1228.67	3183.11	6577.96	8420.43		0.0590881		3.39963		0.29415
57885	NVHD050-ANTP class homeobox protein/NK-like 17 (ABB86483.1/ABG67825.1)		261.062	1457.65	1781.55	1753.18		0.370789		2.05661		0.486237
56070	Dynein heavy chain (DYHC)		73.4887	214.496	391.829	441.241		0.131026		2.89276		0.345691
55219	similar to gastric mucin		14.0617	19.4869	24.9437	43.3355		0.292216		2.03523		0.491344
54312	vesicular inhibitory amino acid transporter		22.9532	56.1128	76.4532	85.0634		0.226326		2.04281		0.489522
52909	cholinergic receptor, nicotinic, alpha polypeptide 7		69.1845	79.2726	206.264	191.069		0.00902416		2.67641		0.373634
52676	melanocortin 3 receptor		257.142	294.83	704.236	807.335		0.0439829		2.73849		0.365165
52137	PREDICTED: RETRotransposon-like family member		31.063	22.0298	55.6731	66.4786		0.0416488		2.30072		0.434646
52055	G-protein coupled receptor GRL101 precursor		1014.89	1070.61	2154.25	2052.02		0.00865474		2.01692		0.495806
51980	Coagulation factor V precursor (Activated protein C cofactor) [Contains: Coagulation factor V heavy chain | Coagulation factor V light chain]		69.9167	57.3951	137.841	132.198		0.0275672		2.12108		0.471458
51581	EGF-like repeats and discoidin I-like domains protein 3 precursor (Developmentally regulated endothelial cell locus 1 protein) (Integrin-binding protein DEL1)		48.2183	43.8367	39.7271	144.733		0.540444		2.0038		0.499051
50715	similar to splicing factor 3a, subunit 2		58.6344	22.477	77.8462	160.125		0.276557		2.93388		0.340845
50640	Aggrecan core protein precursor		121.395	234.007	304.682	421.696		0.149937		2.04382		0.48928
49865	stress 70 protein chaperone, microsome-associated, 60kD human homolog		877.928	1259.46	2418.1	2626.8		0.0399061		2.36031		0.423673
49119	tachykinin receptor 1		39.404	45.5478	69.889	145.331		0.332667		2.53344		0.39472
49108	Hypothetical protein		19.3907	25.6449	20.1261	77.2716		0.526801		2.16268		0.462389
48953	NVHD031-paired class homeobox protein/Q50-5 (ABB86429.1/ABG67831.1)		20.7876	31.9644	50.3381	65.6375		0.0893138		2.19851		0.454854
48861	DMBXf-paired class homeobox protein/DMBXe-paired class homeobox protein/K50-3 (ABB83731.1/ABB83743.1/ABG67867.1)		423.006	609.74	1371.74	1278.55		0.0362549		2.56626		0.389672
48353	EGF-like calcium-binding		31.9644	48.3396	109.705	61.019		0.292972		2.12597		0.470374
48284	Coagulation factor 5/8 type, C-terminal		19.7541	19.2008	54.4013	33.3618		0.258907		2.25294		0.443864
47769	Amiloride-sensitive sodium channel gamma-2-subunit (Epithelial Na(+) channel gamma-2 subunit) (Gamma-2 ENAC) (Nonvoltage-gated sodium channel 1 gamma-2 subunit) (SCNEG2) (Gamma-2 NACH)		158.178	384.81	1063.09	945.258		0.0533182		3.6987		0.270365
47764	Amiloride-sensitive sodium channel gamma-2-subunit (Epithelial Na(+) channel gamma-2 subunit) (Gamma-2 ENAC) (Nonvoltage-gated sodium channel 1 gamma-2 subunit) (SCNEG2) (Gamma-2 NACH)		172.625	389.559	1129.87	1205.05		0.0536619		4.1533		0.240772
47573	ELK1, member of ETS oncogene family		256.393	361.693	820.803	696.928		0.0329489		2.45553		0.407243
47430	tolloid-like		285.166	231.029	576.802	455.778		0.104517		2.00037		0.499908
47299	NVHD042-ANTP class homeobox protein/NK-like 8 (ABB86479.1/ ABG67816.1)		556.152	1495.09	3257.12	2553.54		0.0939102		2.83275		0.353014
47235	NVHD071-ANTP class homeobox protein (ABB86489.1)		169.606	580.865	1512.62	1478.51		0.113554		3.98567		0.250899
47124	Ras-like GTP-binding protein RYL1		20.4372	19.1198	56.9087	57.7684		0.00108861		2.89903		0.344942
47076	Rho1 protein		49.5301	57.336	204.167	240.412		0.0578783		4.16015		0.240376
47002	Coagulation factor 5/8 type, C-termina		778.791	1840.34	2908.36	3080.57		0.186562		2.28661		0.437329
46965	neurofilament, heavy polypeptide		256.118	360.55	683.428	833.263		0.0484364		2.4595		0.406587
46922	U5 snRNP-specific protein, 200-KD [EC:3.6.1.-]		707.429	1171.36	2014.18	2164.68		0.100912		2.22423		0.449593
46041	glutamate receptor, ionotropic, AMPA 3.1		152.107	259.568	580.684	534.502		0.0610188		2.7089		0.369154
45776	hypothetical protein		16.2092	20.6338	36.3067	46.6246		0.100644		2.25094		0.444259
45213	Collagen triple helix repeat		38.3679	32.8115	55.2357	134.863		0.37466		2.6707		0.374433
44470	hypothetical protein		80.4572	82.7611	133.394	211.636		0.258469		2.11392		0.473055
44265	EGF-like calcium-binding		54.3282	46.8396	46.1621	181.044		0.521292		2.24584		0.445268
44191	Neurogenic locus notch protein homolog precursor (XOTCH protein)		113.681	127.733	294.098	324.112		0.023009		2.56079		0.390504
43420	Dentin sialophosphoprotein precursor		719.115	1158.14	1880.9	2021.87		0.110135		2.07898		0.481005
43273	Dentin sialophosphoprotein precursor		545.74	797.197	1451.05	1373.05		0.0841584		2.10293		0.475527
43183	Hypothetical 31.4 kDa protein in mobD 3'region		224.03	293.769	1053.68	1464.8		0.120786		4.86381		0.2056
42420	Cystine/glutamate transporter (Amino acid transport system xc-) (xCT)		418.118	1019.3	1824.12	1442.34		0.145971		2.27244		0.440055
42330	Prespore vesicle protein precursor (PSV)		330.964	424.992	1102.55	1436.8		0.0978906		3.35912		0.297697
42247	PREDICTED: suppressor of cytokine signaling 6-like		420.243	564.865	1368.57	1598.93		0.0286965		3.01236		0.331966
41992	protein tyrosine phosphatase, receptor type, F		934.939	834.948	3041.06	3393.56		0.0345224		3.63561		0.275057
41679	tequila, isoform A		244.948	358.508	1127.12	1185.43		0.0155554		3.83216		0.260949
41478	Hypothetical protein		34.0455	55.6148	79.7109	113.551		0.144579		2.15549		0.463931
41415	EGF-like repeats and discoidin I-like domains 3		29.1115	29.415	24.7838	111.318		0.534718		2.32548		0.430019
41408	similar to Cytosolic nonspecific dipeptidase (Glutamate carboxypeptidase-like protein 1)		413.681	530.803	959.428	1123.43		0.0373172		2.20529		0.453456
41262	Prion-like-(q/n-rich)-domain-bearing protein protein 5		356.508	306.874	1055.17	609.741		0.263043		2.50973		0.39845
40919	Neuronal acetylcholine receptor protein, alpha-9-II subunit precursor (Nicotinic acetylcholine receptor subunit alpha 9-II) (NACHR alpha 9-II)		131.99	236.312	742.678	651.965		0.0186155		3.78668		0.264084
40863	Gamma-aminobutyric-acid receptor beta-4 subunit precursor (GABA(A) receptor)		77.9792	116.248	244.384	178.615		0.123071		2.17786		0.459166
40445	dynein, axonemal, heavy polypeptide 5		25.7207	23.0968	33.9668	119.553		0.436117		3.14477		0.317988
39563	atonal homolog 1 (Drosophila)		21.003	20.6657	20.6221	72.4232		0.502615		2.23298		0.447832
39271	Phospholipase A2, acidic D precursor (Phosphatidylcholine 2-acylhydrolase) (APLA)		854.24	454.428	641.891	4527.13		0.500986		3.94984		0.253175
38792	DUXb-paired class homeobox protein/DUXc-paired class homeobox protein/DUXa-paired class homeobox protein/Q50-8 (ABB83732.1/ABB83734.1/ABB83737.1/ABG67886.1)		238.645	303.245	761.181	914.49		0.0527438		3.09228		0.323386
38679	Fork head transcription factor		127.895	132.853	568.678	435.867		0.11208		3.85255		0.259569
38315	Ras small GTPase, Ras type		112.87	679.643	885.868	1045.5		0.276598		2.43702		0.410337
38294	Collagen alpha 1(XII) chain precursor (Fibrochimerin)		24.7804	21.2263	169.258	131.353		0.0916843		6.53408		0.153044
38219	Neuropeptide FF receptor 2 (Neuropeptide NPFF receptor) (G-protein coupled receptor 74)		63.8173	54.893	165.589	185.758		0.027701		2.9597		0.337872
38122	Keratin-associated protein 4-9 (Keratin-associated protein 4.9) (Ultrahigh sulfur keratin-associated protein 4.9)		562.579	714.128	1954.81	2064.2		0.00670253		3.14795		0.317667
38066	SON protein (SON3) (Negative regulatory element-binding protein)		240.997	119.377	498.905	529.642		0.0980553		2.85411		0.350372
38036	Contactin-associated protein-like 2 precursor		29.9536	48.9598	98.9532	146.61		0.140924		3.11181		0.321357
37985	Bone morphogenetic protein 1 precursor (BMP-1)		383.794	442.157	589.384	1197.03		0.35719		2.16286		0.46235
36315	Putative eggshell protein		38.3191	51.2643	71.5184	157.913		0.34766		2.56109		0.390459
35794	Leukocyte-antigen-related-like		470.803	534.428	1949.68	2030.68		0.0015989		3.95964		0.252548
35659	BTB/POZ domain containing protein 5		295.514	365.691	603.928	840.803		0.16395		2.185		0.457667
34347	polycystic kidney disease protein 1-like 2 precursor		169.447	254.749	660.696	603.168		0.0212987		2.97943		0.335634
34302	similar to RIKEN cDNA E130308A19		1625.82	1932.42	5942.18	4977.05		0.0614491		3.06872		0.325869
34058	zinc finger (C3HC4-type RING finger) family protein		734.678	809.678	1538.8	2065.62		0.153323		2.33393		0.428462
33793	Oocyte zinc finger protein XLCOF7.1		89.1009	149.198	282.37	277.522		0.115701		2.34954		0.425616
33670	Serine/threonine-protein kinase Nek1 (NimA-related protein kinase 1) (NY-REN-55 antigen)		26.9475	41.7265	90.1786	111.385		0.0450792		2.93509		0.340706
33578	BTB/POZ domain-containing protein KCTD1 isoform b		1186.64	1498.75	6889.92	7565.55		0.0147906		5.38301		0.18577
33275	mRNA decapping enzyme 2		185.302	414.677	768.427	715.288		0.146618		2.47294		0.404376
32845	Cytochrome P450 3A41		1872.77	1412.64	4008.24	4008.87		0.0617131		2.44022		0.4098
32389	low density lipoprotein receptor-related protein 4		43.161	33.1017	116.795	83.2831		0.144707		2.62354		0.381165
32231	Myosin II heavy chain, non muscle		278.621	837.096	1460.47	1236.93		0.180789		2.41763		0.413628
31519	transcription factor AP-2 epsilon		113.556	123.511	277.132	277.251		0.0199483		2.33851		0.427624
31495	ABC transporter, transmembrane region		2112.26	2656.24	5404.62	5439.62		0.0559256		2.27414		0.439727
29902	Pancreatic secretory granule membrane major glycoprotein GP2 precursor (Pancreatic zymogen granule membrane protein GP-2)		31.5098	36.0731	68.445	71.4892		0.009477		2.07056		0.482962
29762	Transcription factor 15 (bHLH-EC2 protein) (Paraxis)		323.844	321.492	1135.99	881.803		0.116561		3.12674		0.319822
28628	deleted in malignant brain tumors 1		44.9715	42.0894	60.3328	116.467		0.355293		2.03076		0.492426
28577	steroid sulfatase (microsomal), arylsulfatase C, isozyme S		24.6547	33.3539	75.6207	200.21		0.329631		4.75499		0.210305
28108	thrombospondin 1		38.3679	43.6747	98.6323	91.3443		0.0095265		2.31558		0.431856
27936	ATP-binding cassette, sub-family C (CFTR/MRP), member 4		296.326	197.178	609.803	659.178		0.0420898		2.57137		0.388898
27545	Neuronal pentraxin-2 precursor (NP2)		231.667	261.315	557.099	807.608		0.173905		2.76827		0.361237
26712	Exonuclease		812.561	1305.93	2038.28	2301.03		0.0884981		2.0483		0.488209
26007	Hypothetical protein		22.8731	78.8972	98.6323	131.273		0.216791		2.25906		0.442663
25772	fibroblast growth factor 8B (ABN70837.1)		136.434	145.725	207.785	380.624		0.32642		2.08538		0.479528
24654	Carbohydrate sulfotransferase 11 (Chondroitin 4-O-sulfotransferase 1) (Chondroitin 4-sulfotransferase 1) (C4ST) (C4ST-1) (C4S-1)		26.1874	17.6366	56.9087	36.5734		0.211978		2.13313		0.468796
24624	Rhodopsin-like GPCR superfamily		29.325	47.0367	89.9814	140.584		0.172266		3.01938		0.331194
24472	PREDICTED: nucleotide-binding oligomerization domain containing 1-like		181.503	244.592	464.706	517.331		0.0229372		2.30474		0.433889
23431	Smad nuclear interacting protein 1		173.945	208.175	480.108	721.697		0.176468		3.1451		0.317955
22673	Neurotransmitter-gated ion-channel ligand-binding		368.416	539.798	889.861	930.689		0.103154		2.00454		0.498868
22624	hypothetical protein		39.4143	68.1107	54.4889	163.602		0.490105		2.02828		0.493029
22095	TNF receptor-associated factor 3 (CD40 receptor associated factor 1) (CRAF1) (TRAFAMN)		1106.84	1352.14	3175.37	3063.68		0.0179237		2.53725		0.394128
21241	Oocyte zinc finger protein XLCOF8.4		3008.93	5805.68	10376.4	11514.2		0.097569		2.48345		0.402666
20971	Probable G-protein coupled receptor 133 precursor (G-protein coupled receptor PGR25)		362.63	858.928	1641.24	1515.84		0.142254		2.58447		0.386926
20763	Ion transport protein		135.208	160.644	786.615	1115.84		0.126887		6.43045		0.15551
19795	Rab8/RabE-family small GTPase		1054.24	956.221	2279.05	2235.3		0.00917528		2.24543		0.445349
19279	HIRA protein (TUP1 like enhancer of split protein 1)		143.027	214.208	289.529	450.929		0.216776		2.07275		0.482451
18425	DNA helicase (RECQl4A) [EC:3.6.1.-]		127.497	216.782	391.184	504.928		0.067891		2.60287		0.384191
18413	tripartite motif protein 2-like		241.033	218.939	617.203	551.428		0.0391938		2.54065		0.393599
18367	v-maf musculoaponeurotic fibrosarcoma oncogene homolog (avian)		1407.3	961.652	2271.95	2687.61		0.0515636		2.09357		0.477653
17677	NVHD023/NVHD076 (ABB86473.1/ABB86492.1)		113.658	565.928	2224.32	1850.66		0.0309501		5.99626		0.166771
17632	ddi:ng1590 MICRONEME PROTEIN 4		39.8004	38.3442	85.8804	83.3553		0.00321987		2.16567		0.46175
17185	39S ribosomal protein L17, mitochondrial precursor		1342.97	1238.18	2687.49	2920.98		0.0232023		2.17286		0.460222
16904	FMRFamide-related peptides precursor [Contains: FMRFamide A | Corticotropin-releasing factor like | AAMDRY-amide | DPKQDFMRF-amide | TPAEDFMRF-amide | SDNFMRF-amide | SPKQDFMRF-amide | PDNFMRF-amide | SAPQDFVRS-amide | MDSNFIRF-amide]		19.3907	20.5376	26.4627	56.6468		0.388104		2.08147		0.48043
16535	RecName: Full=Foot protein 1 variant 2;		399.023	659.99	1454.74	1661.99		0.0284389		2.94305		0.339783
15022	dodecenoyl-coenzyme A delta isomerase		2749.05	1917.8	4764.73	4839.99		0.103842		2.05807		0.485892
14786	adrenergic, alpha-2C-, receptor		43.1647	61.0675	123.081	137.467		0.0234901		2.49968		0.400051
14216	Rhodopsin-like GPCR superfamily		129.105	194.089	271.455	417.868		0.203847		2.13284		0.468858
13054	nei endonuclease VIII-like 1		3467.81	3076.64	7761.55	6981.12		0.0272774		2.2527		0.443912
12978	Cytochrome P450 3A19 (CYPIIIA19)		108.02	113.546	338.519	433.304		0.107613		3.48349		0.287068
12957	Ice nucleation protein		89.189	106.832	195.482	199.244		0.0472862		2.01369		0.4966
12690	MAM domain containing protein 2 precursor		55.912	44.6123	120.052	149.869		0.0794542		2.68513		0.372421
12544	Salivary glue protein Sgs-4 precursor		231.847	303.211	477.803	606.463		0.0934807		2.02645		0.493475
12090	C-type lectin		47.4672	55.912	100.694	133.934		0.140208		2.26959		0.440608
11737	solute carrier family 16, member 10		37.8835	42.7493	108.977	103.785		0.00294352		2.63865		0.378982
11703	Delta/Serrate/lag-2 (DSL) protein		135.722	74.0019	312.3	257.08		0.0502304		2.7149		0.368337
9859	Thrombospondin-2 precursor (Corticotropin-induced secreted protein) (CISP)		31.9644	58.2099	259.381	74.3121		0.410484		3.70053		0.270231
9801	Receptor-type tyrosine-protein phosphatase delta precursor		359.461	781.447	1623.7	1462.34		0.102396		2.70489		0.369701
9724	Putative alpha-1,2-glucosyltransferase ALG10-B (Alpha-2-glucosyltransferase ALG10-B) (Asparagine-linked glycosylation protein 10 homolog B) (Potassium channel regulator 1)		1921.82	2915.47	4748.16	4970.22		0.114167		2.00906		0.497746
9703	hint3 (ABX89901.1)		382.687	589.565	1312.05	1415.87		0.037131		2.80577		0.356408
8360	Interferon-induced protein 44 (p44)		1478.57	2526.87	4946.87	6329.03		0.0591769		2.81515		0.355221
8156	Dynein heavy chain (DYHC)		402.404	487.706	1306.3	1183.09		0.0127884		2.79672		0.357561
8037	Probable G-protein coupled receptor 144 (G-protein coupled receptor PGR24)		22.1601	62.3704	71.4273	122.461		0.241106		2.29371		0.435975
8031	PREDICTED: cyclic nucleotide-gated cation channel alpha-4-like		448.24	593.242	1272.8	1313.39		0.0446522		2.48318		0.40271
7363	Receptor-type tyrosine-protein phosphatase S precursor (R-PTP-S)		68.1448	178.985	355.188	324.371		0.139045		2.74981		0.363661
6982	synaptojanin 1		311.3	443.72	692.326	871.428		0.0770174		2.07114		0.482825
6498	calcium-sensing receptor		59.4806	61.0675	226.506	256.813		0.0524707		4.00935		0.249417
6152	Alanine dehydrogenase/PNT, N-terminal		284.181	305.963	705.895	587.178		0.097421		2.19111		0.456389
6109	K+ channel, pore region		26.4841	17.403	45.6396	128.891		0.358747		3.9768		0.251458
5731	Notch gene homolog 2 (Drosophila)		164.858	95.2265	328.552	401.093		0.0430632		2.80541		0.356454
5416	similar to GMP synthase [glutamine-hydrolyzing] (Glutamine amidotransferase) (GMP synthetase)		108.153	194.32	789.57	406.131		0.245259		3.95308		0.252967
5001	forkhead box O5		36.3142	26.1874	312.467	380.624		0.0633944		11.0892		0.0901781
4818	GFP-like non-fluorescent chromoprotein (Rtms 5) (Non-fluorescent pocilloporin)		776.411	1294.76	2699.24	1970.43		0.11342		2.25461		0.443536
4365	collagen type VII alpha 1-like		33.4519	40.2327	140.293	148.619		0.00298627		3.92094		0.255041
4002	PREDICTED: hypothetical protein		87.8764	154.302	531.446	620.495		0.0182651		4.75659		0.210235
3582	Superoxide dismutase [Cu-Zn]		201.687	286.725	462.39	611.803		0.104474		2.19936		0.454678
3496	PREDICTED: N-myc downstream regulated gene 4-like		431.367	702.49	1376.62	1544.93		0.0447143		2.57665		0.388101
3368	Ankyrin repeat domain protein 28		19.9218	24.6424	51.0889	47.0069		0.0141748		2.20122		0.454293
2767	Red fluorescent protein drFP583 (DsRed)		332.569	921.957	2038.46	1812.55		0.10812		3.0697		0.325765
2251	Translation initiation factor IF-2		643.803	1234.24	2002.3	2475.79		0.0803071		2.38445		0.419384
2159	galanin receptor 2		388.185	256.063	1497.87	1102.86		0.0997517		4.03684		0.247719
1945	zinc finger (C3HC4-type RING finger) family protein		677.503	848.301	2051.05	2336.08		0.0235072		2.87529		0.347791
1539	Multi-drug resistance efflux pump pmrA homolog		352.939	343.765	880.37	700.74		0.126782		2.26942		0.440642
1537	GPCR, family 2, secretin-like		82.7611	122.129	113.658	301.737		0.459274		2.02741		0.493241
747	Notch gene homolog 3 (Drosophila)		180.788	181.515	576.888	433.304		0.138834		2.78825		0.358648
24	Sodium channel protein I, brain		34.637	49.8551	133.394	227.374		0.201141		4.26984		0.234201
