# Supplementary material for: A Framework for the Establishment of a Cnidarian Gene Regulatory Network for “Endomesoderm” Specification: The Inputs of ß-Catenin/TCF Signaling
Source: PLoS Genet. 2012 Dec 27;8(12):e1003164. doi: 10.1371/journal.pgen.1003164 (PMC3531958; doi:10.1371/journal.pgen.1003164)
Supplement: Table S2 — List of previously published genes showing gene expression in animal hemisphere related domains. (XLS) [file pgen.1003164.s010.xls]

## Sheet: Sheet 2-1 - Table 1
Gene	Expression domain	Earliest localized expression	Localized expression observed at blastula stage in this study	Publication
activin	oEM	P		Matus 2006			genes re-analyzed in this study
ax1a (hoxE)	EM	eP		Finnerty 2004
Ax6	phEct	eP		Finnerty 2004		C	cleavage
ax6a (hd060)	EM	eP		Ryan 2007		B	blastula
ax7	EM	eP		Finnerty 2004		eG	early gastrula
ax8	EM	eP		Finnerty 2004		mG	mid gastrula
ax8b	EM	eP		Ryan 2007		lG	late gastrula
bmp2/4	EM	G	B	Finnerty 2004, Matus 2006b, Rentzsch 2006		eP	early planula
bmp5/8	EM	eG		Matus 2006b		P	planula
bra	oEct	lG	B	Scholz 2003
chordin	oEct	eG	B	Matus 2006b, Rentzsch 2006		expression domains
churchill	EM	P		Matus 2007		oEn	oral Endoderm
evx	spEc	P	B	Ryan et al. 2007		oEct	oral Ectoderm
extradenticle	EM	eP		Matus 2006b		phEn	pharyngeal Endomesoderm
fgf8A	phEct	lG	B	Matus 2007		phEct	pharyngeal Ectoderm
fgfrB	phEct	P		Matus 2007		Me	Mesenteries
follistatin	phEM	eP		Matus 2006		EM	Endomesoderm
fox1	phEM	P		Magie 2005		Ect	Ectoderm
foxA	Ap	B	B	Fritzenwanker 2004, Martindale 2004		Ah	Animal hemisphere
foxB	Ap	B	B	Magie 2005		Ap	Animal pole
foxC	phEM	P		Magie 2005		sp	salt & pepper (individual cells)
fz10	Ap	eG	B	Kumburegama 2011
gata	spEc then EM	lG		Martindale 2004
gbx	EM	eP		Matus 2006
gli	EM	eG	B	Matus 2008
gremlin	phEM	ePo		Matus 2006
gsc	EM	eP		Matus 2006
hd065	EM	eP		Ryan 2007
hh1	phEct	eG		Matus 2008
hlxB9	phEct	eP	B	Ryan 2007
islet	Ph, Me	lG		Srivastava 2010
lhx1	Ap, phEct	B/eP	B	Yasuoka 2009, Srivastava 2010
lim	Me, EM	eP		Martindale 2004
lmx	oEct	eP	B	Srivastava 2010
moxB	phEM	lG		Ryan 2007
moxC	phEM	lG		Ryan 2007
moxD	phEM	lG	B	Ryan 2007
nanos2	EM	eG	B	Extavour 2005
netrin	EM	eP		Matus 2006
noggin1	phEM	eP		Matus 2006
otxA	Ap	eG	B	Mazza 2007
otxB	Ap	B	B	Mazza 2007
otxC	Ap	eG	B	Mazza 2007
p10	Ap	eG	B	Extavour 2005
patched	Ap	lG		Matus 2008
ashB, pn5	Ah	B	B	Layden et al. 2012
repo	phEct	lG	B	Marlow 2009
rough	spEct and spEM	lG		Ryan 2007
smad1/5	Ap	B	B	Matus 2006b
smad4	EM	lG		Matus 2006b
snailA	Ap	B	B	Fritzenwanker 2004, Martindale 2004
snailB	Ap	B	B	Martindale 2004
soxB1	Ect	mG		Magie 2005
sprouty	Ap	B	B	Matus 2007
strabismus	Ah	C		Kumburegama 2011
tcf	Ap	C	B	Lee 2006
tolloid	EM	lG	B	matus 2006b
twist	oEM	lG		Martindale 2004
vasa1	EM	eG	B	Extavour 2005
vasa2	EM	eG	B	Extavour 2005
wnt1	Ap	eG		Kusserow 2005
wnt11	phEct	eP		Lee 2006
wnt16	phEM	eP		Lee 2006
wnt2	Ap	eG		Kusserow 2005
wnt3	oEct	lG	B	Lee 2006
wnt4	Ap	eG	B	Kusserow 2005
wnt5	EM	lG		Kusserow 2005
wnt6	EM	lG		Kusserow 2005
wnt7	oEct	eP		Kusserow 2005
wnt8	EM	lG	B	Kusserow 2005
wntA	Ah	eG	B	Kusserow 2005
