# Supplementary material for: A Framework for the Establishment of a Cnidarian Gene Regulatory Network for “Endomesoderm” Specification: The Inputs of ß-Catenin/TCF Signaling
Source: PLoS Genet. 2012 Dec 27;8(12):e1003164. doi: 10.1371/journal.pgen.1003164 (PMC3531958; doi:10.1371/journal.pgen.1003164)
Supplement: Table S3 — Comparison of expression domains of a given gene at the blastula and the late gastrula/early planula stages. The colors indicate the expression domains at the late gastrula/early planula stages to facilitate comparisons with expression at the blastula stage (24 hpf): yellow (endoderm), blue (ectoderm) and grey (endoderm+ectoderm). (XLS) [file pgen.1003164.s011.xls]

## Sheet: Sheet1
gene name		blastula expression		lG/eP expression		publication		comment
admp		central domain		body wall endoderm		this study
duxABC		central domain		-		this study
elkA-like		central domain		salt/pepper endoderm		this study
evx		central domain		body wall ectoderm		Ryan et al. 2007
fgf8A		central domain		pharyngeal ectoderm		Matus et al. 2007
foxq1		central domain		-		this study
fz10		central domain		-		Kumburegamaet al. 2011
gli		central domain		body wall endoderm		Matus et al. 2008
gsc		central domain		body wall + pharyngeal endoderm		Matus et al. 2006
hd050		central domain		-		this study
hlxb9		central domain		pharyngeal ectoderm		Ryan et al. 2007
nanos2		central domain		pharyngeal ectoderm/mesenteries		Extavour 2005
nfix-like		central domain		-		this study
nk-like 13		central domain		-		this study
nk2-like		central domain		phargngeal ectoderm		this study
otxA		central domain		aboral endoderm		Mazza et al. 2007
otxB		central domain		aboral endoderm, oral ectoderm		Mazza et al. 2007
otxC		central domain		aboral endoderm		Mazza et al. 2007
phtf1-like		central domain		-		this study
pl10		central domain		mesenteries (endoderm)		Extavour 2005
porcupine-like		central domain		-		this study
smad1/5		central domain		endoderm		Matus et al. 2006
smad4-like		central domain		-		this study
snailA		central domain		body wall endoderm		Fritzenwanker et al. 2004
snailB		central domain		body wall endoderm		Martindale et al. 2004, Fritzenwanker et al. 2004
sprouty		central domain		pharyngeal ectoderm		Matus et al. 2007
tbx20-like		central domain		-		this study
tolloid		central domain		-		Matus et al. 2007
unc4-like		central domain		salt/pepper oral ectoderm		this study
vasa-like		central domain		-		this study
vasa1		central domain		mesenteries (endoderm)		Extavour 2005
vasa2		central domain		mesenteries (endoderm)		Extavour 2005
ashB		central domain + central ring		oral ectoderm		Layden et al. 2012
axin-like		central domain + central ring		-		this study
nkd1-like		central domain + central ring		pharyngeal ectoderm		this study
strabismus		central domain + central ring		oral ectoderm		Kumburegama et al. 2011
bicaudalC-like		central ring		endoderm / salt/pepper ectoderm		this study
bmp2/4		central ring		body wall endoderm (assym)		Rentzsch et al. 2006
bra		central ring		oral ectoderm		Scholz et a. 2003
foxA		central ring		pharyngeal and mesenteries ectoderm		Fritzenwanker et al. 2004, Martindale et al. 2004
foxB		central ring		oral ectoderm		Magie et al. 2005
hd147		central ring		-		this study
lmx		central ring		pharyngeal ectoderm		Srivastava et al. 2010
tcf		central ring		oral endoderm		Lee et al. 2006
wnt3		central ring		pharyngeal ectoderm		Lee et al. 2006
wnt8		central ring		body wall endoderm		Kusserow et al. 2005
wntA		central ring		oral ectoderm		Kusserow et al. 2005
chordin		external ring		oral ectoderm (assym.)		Matus et al. 2006 / rentzsch et al. 2006
lhx1		external ring		pharyngeal endoderm		Srivastava et al. 2010
wnt4		external ring		oral ectoderm		Kusserow et al. 2005
wnt2		external ring		oral ectoderm		Kusserow et al. 2005
