# Supplementary material for: A Framework for the Establishment of a Cnidarian Gene Regulatory Network for “Endomesoderm” Specification: The Inputs of ß-Catenin/TCF Signaling
Source: PLoS Genet. 2012 Dec 27;8(12):e1003164. doi: 10.1371/journal.pgen.1003164 (PMC3531958; doi:10.1371/journal.pgen.1003164)
Supplement: Table S5 — Primer pairs used in this study for gene cloning. (XLS) [file pgen.1003164.s013.xls]

## Sheet: Sheet1
SpotID	gene name	5'-3' sequence	expected size
124360	NvActivin		1250
	NvActivin_Fwd	ATGTGCTGTTATGTCCTTCCG
	NvActivin_Rev	GGAGCACCCACACTCCTCGACTAC
80987	NvAnthox9		780
	NvAnthox9_Fwd	ATGGAACGGTCTAACACTACACGGAC
	NvAnthox9_Rev	TTAAGATAAAAAGCTGACTAAGAGC
113172	NvDmbxC/K50-4		980
	NvDmbxC_Fwd	ATGGAAATGTTTAATGACCCCGAATG
	NvDmbxC_Rev	TCAGTTGTATCCCGCAGCCCGCGG
150808	NvDuxB/NvDuxC/DuxA/Q50-8		510
	NvDuxABC_Fwd	ATGTCTTACGTTAGCATGAAACGC
	NvDuxABC_Rev	TTAGTCGAATCTGTAAGGTATTG
101680	NvEvx		650
	NvEve_Fwd	ATGCGTCTACAATCTACAGAGGATG
	NvEve_Rev	CTATACATCCTGGCGATGCGTGTC
206468	NvHd007/NvIrx		830
	NvHd007_Fwd	ATGTCATTTATGTCAGACAAACTAG
	NvHd007_Rev	TCAATTTTGGTGTAAGTTCAGTAG
6595	NvHd017/ NK-like 11		890
	NvDd017_Fwd	ATGGAGTTACAGAGCAGAGCACACG
	NvHd017_Rev	TTATCCTTGCGCGATTTTAATACG
48953	NvHd031/NvQ50-5		1160
	NvHd031_Fwd	ATGGAAAATGATAAGACCCAAAATTC
	NvHd031_Rev	CTATGTTGATCGTTCTAGTTCCTCG
114232	NvHd032/NvNk-like7		710
	NvHd032_Fwd	AACCAAATCTCATCACACGCCAAG
	NvHd032_Rev	TCAAAATAAATCATACATGTGAG
47299	NvHd042/NvNk-like8		770
	NvHd042_Fwd	CAACAAGAACACAAACACAGTAAAAG
	NvHd042_Rev	TCATGGGTAGAGGTCGTACATCTG
208353	NvHd043/NvNk-like12		910
	NvHd043_Fwd	ATGTGGCAGAACATATTAGAATCG
	NvHd043_Rev	TTATCTTGTGAAGCAATATGAGGG
57885	NvHd050/NvNk-like17		500
	NvHd050_Fwd	ATGGCGACACAACTGGAGCCGAGAG
	NvHd050_Rev	TCACATCGTATCGTTACGAAGCGTG
98238	NvHd056/NvNk-like18		650
	NvHd056_Fwd	ATGTCTTCTAGTTTCAGTATTAGTG
	NvHd056_Rev	CTATAATTGCTGGTAAGGATATATAG
47235	NvHd071/NvNk-like5		800
	NvHd071_Fwd	ATCATTCGCTTACTTGACTGCCAAC
	NvHd071_Rev	TCATGGGTAGAGGTCGTACACCTG
108663	NvHd102		900
	NvHd102_Fwd	ATGTGGCAGAACATATTAGAATCG
	NvHd102_Rev	TTATCTTGTGAAGCAATATGAGGG
69052	NvHd147/NvNk-like9		820
	NvHd147_Fwd	ATGTCAGACTTCAACGGCGTACCG
	NvHd147_Rev	TCACTTATGTTTTAACGGATGAG
120428/9703	NvHint3		870
	NvHint3_Fwd	ATGAGAGGCTCAATGGAAGTTGCTG
	NvHint3_Rev	CACTTTCTGTCATCAGAGTGTAG
80365	NvHlxA		870
	NvHlxA_Fwd	ATGAACCAAGAAAGACAAGGCGAG
	NvHlxA_Rev	CTATGAGCCCGCGGTCTCGTCGGG
101731	NvHlxB9		550
	NvHlxB9_Fwd	ATGCAGGCCACAGCGTTTGATATC
	NvHlxB9_Rev	TCATACTTCGTCGTCTGTGTCGTC
129868	NvHlxG		620
	NvHlxG_Fwd	ATGGCTTACTGGACCAGTCAACATC
	NvHlxG_Rev	TCAAAAACCTTGTAAAGGAGCGC
101740	NvHox6		730
	NvHox6_Fwd	CGGCGGTGGCGAGTGGCGCTGTAG
	NvHox6_Rev	CCCAGACATGTAGCTTGGATAGTAC
113057	NvK50-6		760
	NvK50-6_Fwd	ATGGATCCCCCGGAGCATCCATTTTC
	NvK50-6_Rev	TCAACATTTATATATATTCCAGCTCG
128302	NvMox2		760
	NvMox2_Fwd	CTTTTGTCTTAAATAGTATTTTAG
	NvMox2_Rev	ATCCAAAATCGGCTAAAAATCTGGG
197288	NvNk-like13		650
	NvNk-like13_Fwd	ATGGGTGATCGAAGTCAGTATTTC
	NvNk-like13_Rev	CTATTGCCTTGAAGTAAAGTCCCG
119149/119152	NvPaxD2		1100
	NvPaxD2_Fwd	ATGGACTCATATTCCTTCTCAGGAC
	NvPaxD2_Rev	TTAGAGGACTGGCAGTGTGTAGACTC
110792	NvRepo		630
	NvRepo_Fwd	TAGCAGTGGATATGAAAATCGAG
	NvRepo_Rev	AGGGTAGAGACTGCTGCAGCAGC
93991	NvUnc4-like		830
	NvUnc4_Fwd	ATGGATGCTACGCGAACTCCCGG
	NvUnc4_Rev	AGGATTTTGCTACTTAGGATAC
158342	NvWnt1		1100
	NvWnt1_Fwd	ATGCAACGATTCAGCGCAGCGATC
	NvWnt1_Rev	TTATAAGCAGTTACTAATGATCC
106241	NvWnt16		840
	NvWnt16_Fwd	CACGAATGCAAGAAACAGTTCAAG
	NvWnt16_Rev	CTATTTACAAGTATACCTATCAAA
100329/235248	NvWnt5		1120
	NvWnt5_Fwd	TGAGACGACGAACCAGGAATGTAC
	NvWnt5_Rev	TCACTAATTACAGATATGCGTGGTG
210076	NvWnt7B		1190
	NvWnt7B_Fwd	GAAGTCGCTACTTTTGGGTGATCG
	NvWnt7B_Rev	TTACTGACACGTGTGGACCATAAG
115097 +9 ID's	NvWnt8		980
	NvWnt8_Fwd	ATGAAATTGCAATTGATAATTAAC
	NvWnt8_Rev	TTAGCGCACACATTTCGTAACAGC
166027	NvTolloid		1500
	NvTolloidS_Fwd	CAGCCTGGGAGACATTCGTCAGAC
	NvTolloidS_Rev	GCTACCAGGAGTAACTGTGATCTT
168924	NvFz10		1900
	NvFz10_Fwd	ATGGGGGCTAAGCGTTTAGCTTTAATC
	NvFz10_Rev	TTAGACTGTCACCATGGGGTTTAGCCC
17677	NvHd023/ NVHD076/ NK-like 6
	NvHd023_Fwd	ATGGCGTCAACAGTACAGCTACCCC
	NvHd023_Rev_short	CATGGGTAGAGGCCGTACATCTG
	NvHd023_Rev_long	TTAGATAGGATATTGTTTTATATTTC
____
31519	NvAp2_like		990
	NvAp2_Fwd	ATGCAGGGCCCAGCGCACCAGTATTAC
	NvAp2_Rev	TTATGCTGATGACGACGATTTCCC
248853	NvAxin1-like
	NvAxin1_Fwd	ATGAGCGAAGAGTTGTGTAGCAC
	NvAxin1_Rev	TTAAAGGGTCCTGCGCAATAGGTTG
200866	NvBmpR_type-II-like		900
	NvBmpR_type-II_Fwd	ATGGTGTCTATAGAGGCATACGCTC
	NvBmpR_type_IIRev	CTAGGCGATGTAAGGTGTAGTGTATC
87636	NvAdmp		625
	NvAdmp-Fwd	TTGGATGTCCAATTGGTGAAATGC
	NvAdmp_Rev	CTACCTACAGCCACAAGAAGCTGC
212165	NvFgf20-like
	NvFgf20_Fwd	ATGAGGATATCGACGACATCCTAC
	NvFgf20_Rev	TTAAAGAAATCTACACTTATGCTG
98926	NvFgf8/17-like		553
	NvFgf8/17_Fwd	GCCAAACTTATCCTAGAGTCGGAC
	NvFgf8/17_Rev	CTCCTTTAGTCTCTTCCTTGCAAGC
84228	NvFlamingo-like		2284
	NvFlamingo_Fwd	TTCTGGAGAGGAACGCAGCGGTTG
	NvFlamingo_Rev	TCAAGTTCCGGGGTTGCCCGGGTAG	1500
141657	NvFollistation-like		895
	NvFollistation_Fwd	GGCAGCAACAATAGATGCGAAGGAAC
	NvFollistation_Rev	CAACGGCCTATGTGTTTGATGCTG
110212	NvFoxA/B-like		940
	NvFoxA/B-Fwd	ATGGCTCAAGTCGCAGGAAACCCG
	NvFoxA/B-Rev	CTAGCAGTGCGGGTCTGCACGTAG
5001	NvFoxO1-Like		682
	NvFoxO1-Fwd	ATGTCTGATTTCTCGGTCAGGCG
	NvFoxO1-Rev	TCAGAAATTTGTCTGAGTCCCTCG
38679	NvFoxO2-like		742
	NvFoxO2-Fwd	ATGGAGAGATATGCCATGCACTATG
	NvFoxO2-Rev	GGCACACAAACCACACTTTTATAA
201028	NvFoxQ1		862
	NvFoxQ1-Fwd	ATGATGTCCATGAGTGGTGGTTCTC
	NvFoxQ1-Rev	TCATCTAGTGGCAGCAGTAGCAGA
200356	NvFoxQ2-like		900
	NvFoxQ2-Fwd	ATGGCTAGCAAATACCAAGCAAAG
	NvFoxQ2-Rev	TCAGAACCTGTAGTGCAGCGTGTTTG
204200	NvHes3		637
	NvHes1-Fwd	ATGATGAAAAACCCTGCGACTTTC
	NvHes1-Rev	TCACCAAGGCCGCCAAATCTGGTTG
197330	NvJum-like		897
	NvJum-Fwd	ATGGCGGGCGCTGCAGACCCACCTAG
	NvJum-Rev	TTATCGAAGCATTTGTAGTGGGATTTC
95727	NvLmx		553
	NvLimx	TGCACTGGCTGCAACGAGCCTATC
	NvLimx	TTTCTGTACCTTTGCTCTTTGATTC
206032	NvMab21-like		1396
	NvMab21-Fwd	ATGGAAATCGATTTGGCAACAGG
	NvMab21-Rev	TCACGAGGCGGAACTGGCTGCTTTG
243969	NvMgf5-like		842
	NvMgf5-Fwd	CGCAGTGAGGAAAAAAGAGATCTG
	NvMgf5-Rev	CTTTGTTTTTATTCATACCACTAG
222052	NvMyb-like		613
	NvMyb-Fwd	ATGGCAACGGATAAGCCGCGTTCTG
	NvMyb-Rev	CTATAATCTGCAAACCCTGTCAG
203298	NvMyophilin-like		592
	NvMyophilin-Fwd	ATGGCTTCACGTCCTCGTGGATATG
	NvMyophilin-Rev	TCACTTATGCTGGTCAGTGATCTG
247396	NvNgfR-like		789
	NvNgfR-Fwd	GATTGCAAAATACAGAGAAAAGAG
	NvNgfR-Rev	GCATCAAGTGTCTTGATCGCAGCC
245445	NvNkd1-like		1443
	NvNkd1-Fwd	AACGTAGAGATATCATTTGAAAGAG
	NvNkd1-Rev	CAAATCACTTGTTGGAAGGTTCTTG	1050
214452	NvNscl2-like		724
	NvNscl2-Fwd	GAAGTATGACTTCATTTGGACTGC
	NvNscl2-Rev	CATGTTAAGGTACTCAATGTACTC
113133	NvWnt7-like		922
	NvWnt7-Fwd	ATGGAGGCAGACCAAGTTTGCATG
	NvWnt7-Rev	CTTACACCTAGTCTCCACAACCCTC
212484	NvOnecut-like		2955
	NvOnecut-Fwd	TGTCTTCACGTATACTAAAGTTCG
	NvOnecut-Rev	GTCTCTATTGATCGCTAAAGCAGC	1400
29762	NvParaxis-like		603
	NvParaxis-Fwd	CTCGGTGTGGATTTTACGAGCAGTG
	NvParaxis-Rev	CCGTACGTTTATTGTCACTATGCG
106504	NvPatched-like		1545
	NvPatched-Fwd	GGCATTCCCTTCTCGCTAGAGGCG
	NvPatched-Rev	GAGGAACATCCGGAAGAATATCCGG
239957	NvPhtf1-like		899
	NvPhtf1-Fwd	GACTTGGATAGAAATCTTTCCTGG
	NvPhtf1-Rev	GGACTGAGCCGTTCATCTCCGCTG	650
51461	NvPorcupine-like		1188
	NvPorcupine-Fwd	CTTCATTTTCGCCGAGGAACCAAC
	NvPorcupine-rev	ACCACACCAATACTGTAGAATACC
210816	NvRet-like		936
	NvRet-Fwd	ATGGACCCTCAATGGACCGTTCCC
	NvRet-Rev	TTGCTCTACCTTGGACTGCACCGC
206334	NvRfp-like		882
	NvRfp-Fwd	GTTCCTGGCTAGTGTGTGGTATAG
	NvRfp-Rev	ACTTCAGCTTGGGCAGCTGCATGG
201761	NvRobo1-like		1843
	NvRobo1-Fwd	ATGGATTGTTGGATAATCTTTGTC
	NvRobo1-Rev	GACATAAAGGAACGCTGATGCCAC
37078	NvShavenbaby/ove-like		1277
	NvShavenbaby/ove-Fwd	CGGAAGTGTTCAGGAATTTCCGTG
	NvShavenbaby/ove-Rev	CACGTGTATCACGACGCCTTTAGT	to 640
248037	NvSmad4-like		848
	NvSmad4-Fwd	GCGGATCGCGCGATGGCCAATGCA
	NvSmad4-Rev	CTTCCACTGGGTCTTGCTGCGTCC	700
23431	NvSnip1-like		510
	NvSnip1-Fwd	GGCAACAATGAAGAGGAAGGAGAG
	NvSnip1-Rev	TTCTCCCACGGAGCTCTTCTCGTG
239453	NvSos-like		2428
	NvSos-Fwd	TCGTTGCGCTAAGGAGGAGAGATG
	NvSos-Rev	GTCGAGACTACTGAGGCTACTGGC	1700
201202	NvSprouty3-like		1215
	NvSprouty3-Fwd	AGATGGTGGGATAACCAGCCTCTC
	NvSprouty3-Rev	GCACGAGAGAAGCGACAACACGGC	1050
88753	NvTbx18-like		850
	NvTbx18-Fwd	ACAGCGGTGCAGGCCACATAACGG
	NvTbx18-Rev	GTCGATCTTTAGACGAGTGATCTG
200081	NvTbx15-like		594
	NvTbx15-Fwd	ATCACTCGTCTAAAGATCGACAG
	NvTbx15-Rev	CTGACTGGCCAGCGGTCCCTCCAC
117456	NvTbx20-1-like		591
	NvTbx20-1-Fwd	GTGTCTGGAAGGACGGGAGCTCTG
	NvTbx20-1-Rev	GGAATAATCCTCATTGTATCTCTG
201970	NvTgfbR3-like		1825
	NvTgfbR3-Fwd	TGAGTATGTGTGAGACTGGGATCG
	NvTgfbR3-Rev	TCACGTGATATCAACTTCGTCCTC
225278	NvTix1-like		2578
	NvTix1-Fwd	ATGAAAGCGATTAAGAAAGTAATG
	NvTix1-Rev	ACCATTCTTTACCATCGTGCTGC	1370
120512	NvVasa-like		4256
	NvVasaL-Fwd	CTGAGGACTATCACAAGGGTCCTTC
	NvVasaL-Rev	TTCTGTACCGGAGTAGGCCTGCG	1400
241043	NvVcam1-like		859
	NvVcam1-Fwd	CTTCTATCTCAAGAACCTCAACAG
	NvVcam1-Rev	AGGATGCGGAAGGTGCACAATGCC	720
87486	NvVegfR-like		912
	NvVegfR-Fwd	CACAAGCTGCCTTACGATCCCTTG
	NvVegfR-Rev	GTCGGTCTGTCCTCAGGACTCAGC
113928	NvStbm		1500
	NvStbm_Fwd	ATGCCGCAATATCGTACCAAAGACCG
	NvStbm_Rev	CTAGACGGAGGTCTCCGAATTTAAC
164762	NvGsc		600
	NvGsc_Fwd	AGTTGTGCAGCGCGGTGTATTCATG
	NvGsc_Rev	GAGAGTTTGAGCTAAAGCCACAGAGC
128296	NvMoxB		840
	NvMoxB_Fwd	ATGTATTCCGCTCCCGTACAGTAC
	NvMoxB_Rev	TTTGCAAGTACGTGTGAACTCCC
158342	NvWnt1		1050
	NvWnt1_Fwd	GATCCTCTTAGTGTTCATGGTGTCCG
	NvWnt1_Rev	AGCAGTTACTAATGATCCTTCGTG
230011	NvWnt11		1100
	NvWnt11_Fwd	ATGTACTCTTTGTTTGGCC
	NvWnt11_Rev	TCACAAACATCGACTTTCTCG
242584	NvWnt2		1000
	NvWnt2_Fwd	AGTTATGTGCAACAGCATCACTG
	NvWnt2_Rev	CAGGCTGTGATGGTGCCTTGCAT
100329	NvWnt5		1000
	NvWnt5_Fwd	CACGCCGGCCATAGCGTGTGGTCG
	NvWnt5_Rev	ATGCGTGGTGACATTCTTGATGC
116808	NvWnt6		600
	NvWnt6_Fwd	AATACGAGAAACGCTCCCTTCACG
	NvWnt6_Rev	TTACAAGTGAACACAACTCGTTC
248853	NvAxin1-like		1900
	NvAxin1-like_Fwd	ATGAGCGAAGAGTTGTGTAGCAC
	NvAxin1-like_Rev	TTAAAGGGTCCTGCGCAATAGG
127891	NvNk2A-like		600
	NvNk2A-like_Fwd	GTGAAGGACATCCTCAATCTGAGTG
	NvNk2A-like_Rev	ACGGGTGTGCAGGCATATAGCTTG
7949	NvLim (muscle)		500
	NvLim(m)_Fwd	CGTGTGGTGGACTCGTGCGTTCGG
	NvLim (m)_Rev	GCGCTCGTCTACTTTATTCAAATCG
